# Supplementary material for: 3-(6-Meth­oxy-2-naphth­yl)-1-(2-pyrid­yl)prop-2-en-1-one
Source: Acta Crystallogr Sect E Struct Rep Online. 2010 Jun 9;66(Pt 7):o1613. doi: 10.1107/S1600536810016880 (PMC3006701; doi:10.1107/S1600536810016880)
Supplement: Supplementary file 1 [file e-66-o1613-sup1.cif]

##############################################################################
###                                                                        ###
###        Electronic paper (Acta Crystallographica Section E)             ###
###                                                                        ###
##############################################################################
#                                                                            #
# This CIF contains the data in a paper accepted for publication in Acta     #
# Crystallographica Section E. It conforms to the requirements of Notes      #
# for Authors for Section E, and has been peer reviewed under the auspices   #
# of the IUCr Commission on Journals.                                        #
#                                                                            #
# Full details of the Crystallographic Information File format               #
# are given in the paper "The Crystallographic Information File (CIF):       #
# a New Standard Archive File for Crystallography" by S. R. Hall, F. H.      #
# Allen and I. D. Brown [Acta Cryst. (1991), A47, 655-685].                  #
#                                                                            #
# The current version of the core CIF dictionary is obtainable from          #
# ftp://ftp.iucr.org/pub/cif_core.dic. The current version number is 2.4.    #
#                                                                            #
# Software is freely available for graphical display of the structure(s) in  #
# this CIF.  For information consult the CIF home page http://www.iucr.org/  #
# cif/home.html                                                              #
#                                                                            #
# This file may be used for bona fide research purposes within the           #
# scientific community so long as proper attribution is given to the journal # 
# article from which it was obtained.                                        #
#                                                                            #
##############################################################################
                                             
data_global
_audit_creation_method     'from SHELXL97 CIF and IUCr SHELXL97-template'
_journal_date_recd_electronic     2010-04-29
_journal_date_accepted     2010-05-08
_journal_name_full     'Acta Crystallographica, Section E'
_journal_year     2010
_journal_volume     66
_journal_issue      7
_journal_page_first     o1613
_journal_page_last     o1613
_journal_paper_category     QO
_journal_coeditor_code     HB5431
_publ_contact_author_name     'Li xiang-biao'
_publ_contact_author_address
;
Yibin Vocational & Technical College
Si chuan
People's Republic of China
;
_publ_contact_author_email     yaocheng@njut.edu.cn
_publ_contact_author_fax         .831E-305
_publ_contact_author_phone         .831E-305
_publ_section_title
;
3-(6-Methoxy-2-naphthyl)-1-(2-pyridyl)prop-2-en-1-one
;
loop_
    _publ_author_name
    _publ_author_address
    'Li, Xiang-biao'
;
Yibin Vocational & Technical College
Si chuan
People's Republic of China
;
data_I
_audit_creation_method     SHELXL-97
_chemical_name_systematic
;
3-(6-Methoxy-2-naphthyl)-1-(2-pyridyl)prop-2-en-1-one
;
_chemical_name_common     ?
_chemical_formula_moiety     'C19 H15 N O2'
_chemical_formula_sum     'C19 H15 N O2'
_chemical_formula_iupac     'C19 H15 N O2'
_chemical_formula_weight     289.32
_chemical_melting_point     513
_symmetry_cell_setting     Orthorhombic
_symmetry_space_group_name_H-M     'P c a 21'
_symmetry_space_group_name_Hall     'P 2c -2ac'
loop_
    _symmetry_equiv_pos_site_id
    _symmetry_equiv_pos_as_xyz
    1 x,y,z
    2 -x,-y,1/2+z
    3 1/2-x,y,1/2+z
    4 1/2+x,-y,z
_cell_length_a     7.8560(16)
_cell_length_b     11.542(2)
_cell_length_c     32.353(7)
_cell_angle_alpha     90.00
_cell_angle_beta     90.00
_cell_angle_gamma     90.00
_cell_volume     2933.6(10)
_cell_formula_units_Z     8
_cell_measurement_reflns_used     25
_cell_measurement_theta_min     9
_cell_measurement_theta_max     12
_cell_measurement_temperature     293(2)
_exptl_crystal_description     needle
_exptl_crystal_colour     yellow
_exptl_crystal_size_max     0.20
_exptl_crystal_size_mid     0.10
_exptl_crystal_size_min     0.10
_exptl_crystal_density_diffrn     1.310
_exptl_crystal_density_meas     ?
_exptl_crystal_density_method     'not measured'
_exptl_crystal_F_000     1216
_exptl_absorpt_coefficient_mu     0.085
_exptl_absorpt_correction_type     none
_exptl_absorpt_process_details     ?
_exptl_absorpt_correction_T_min     .
_exptl_absorpt_correction_T_max     .
_exptl_special_details
;
 ?
;
_diffrn_ambient_temperature     293(2)
_diffrn_radiation_type     MoK\a
_diffrn_radiation_wavelength     0.71073
_diffrn_radiation_source     'fine-focus sealed tube'
_diffrn_radiation_monochromator     graphite
_diffrn_measurement_device_type     'Enraf--Nonius CAD-4'
_diffrn_measurement_method     \w/2\q
_diffrn_detector_area_resol_mean     ?
_diffrn_reflns_number     '5329 Please give correct value'
_diffrn_reflns_av_R_equivalents     0.0667
_diffrn_reflns_av_sigmaI/netI     0.1222
_diffrn_reflns_theta_min     1.26
_diffrn_reflns_theta_max     25.28
_diffrn_reflns_theta_full     25.28
_diffrn_measured_fraction_theta_max     1.000
_diffrn_measured_fraction_theta_full     1.000
_diffrn_reflns_limit_h_min     0
_diffrn_reflns_limit_h_max     9
_diffrn_reflns_limit_k_min     0
_diffrn_reflns_limit_k_max     13
_diffrn_reflns_limit_l_min     -38
_diffrn_reflns_limit_l_max     38
_diffrn_standards_number     3
_diffrn_standards_interval_count     200
_diffrn_standards_interval_time     120
_diffrn_standards_decay_%     1
_refine_special_details
;
 Refinement of F^2^ against ALL reflections.  The weighted R-factor wR and
 goodness of fit S are based on F^2^, conventional R-factors R are based
 on F, with F set to zero for negative F^2^. The threshold expression of
 F^2^ > 2sigma(F^2^) is used only for calculating R-factors(gt) etc. and is
 not relevant to the choice of reflections for refinement.  R-factors based
 on F^2^ are statistically about twice as large as those based on F, and R-
 factors based on ALL data will be even larger.
;
_reflns_number_total     5329
_reflns_number_gt     2245
_reflns_threshold_expression     I>2\s(I)
_refine_ls_structure_factor_coef     Fsqd
_refine_ls_matrix_type     full
_refine_ls_R_factor_all     0.1600
_refine_ls_R_factor_gt     0.0705
_refine_ls_wR_factor_gt     0.0669
_refine_ls_wR_factor_ref     0.0800
_refine_ls_goodness_of_fit_ref     1.007
_refine_ls_restrained_S_all     1.008
_refine_ls_number_reflns     5329
_refine_ls_number_parameters     397
_refine_ls_number_restraints     4
_refine_ls_hydrogen_treatment     constr
_refine_ls_weighting_scheme     calc
_refine_ls_weighting_details
                 'calc w=1/[\s^2^(Fo^2^)+(0.0012P)^2^] where P=(Fo^2^+2Fc^2^)/3'
_atom_sites_solution_hydrogens     geom
_atom_sites_solution_primary     direct
_atom_sites_solution_secondary     difmap
_refine_ls_shift/su_max     0.000
_refine_ls_shift/su_mean     0.000
_refine_diff_density_max     0.156
_refine_diff_density_min     -0.183
_refine_ls_extinction_method     none
_refine_ls_extinction_coef     ?
loop_
    _atom_type_symbol
    _atom_type_description
    _atom_type_scat_dispersion_real
    _atom_type_scat_dispersion_imag
    _atom_type_scat_source
    'C' 'C' 0.0033 0.0016
                         'International Tables Vol C Tables 4.2.6.8 and 6.1.1.4'
    'H' 'H' 0.0000 0.0000
                         'International Tables Vol C Tables 4.2.6.8 and 6.1.1.4'
    'N' 'N' 0.0061 0.0033
                         'International Tables Vol C Tables 4.2.6.8 and 6.1.1.4'
    'O' 'O' 0.0106 0.0060
                         'International Tables Vol C Tables 4.2.6.8 and 6.1.1.4'
_computing_data_collection     'CAD-4 Software (Enraf--Nonius, 1989)'
_computing_cell_refinement     'CAD-4 Software (Enraf--Nonius, 1989)'
_computing_data_reduction     'XCAD4 (Harms & Wocadlo, 1995)'
_computing_structure_solution     'SHELXS97 (Sheldrick, 2008)'
_computing_structure_refinement     'SHELXL97 (Sheldrick, 2008)'
_computing_molecular_graphics     'ORTEP-3 (Farrugia, 1997)'
_computing_publication_material     'SHELXL97 (Sheldrick, 2008)'
loop_
    _atom_site_type_symbol
    _atom_site_label
    _atom_site_fract_x
    _atom_site_fract_y
    _atom_site_fract_z
    _atom_site_U_iso_or_equiv
    _atom_site_adp_type
    _atom_site_calc_flag
    _atom_site_refinement_flags
    _atom_site_occupancy
    _atom_site_disorder_assembly
    _atom_site_disorder_group
    O O1 0.7960(7) 0.2745(4) 0.4482(2) 0.0861(18) Uani d . 1 . .
    O O2 0.3909(6) 0.1159(4) 0.14036(15) 0.0620(14) Uani d . 1 . .
    N N1 0.8162(10) -0.0296(6) 0.46063(19) 0.058(2) Uani d U 1 . .
    C C1 0.8679(12) -0.1063(8) 0.4882(3) 0.075(3) Uani d . 1 . .
    H H1B 0.8507 -0.1840 0.4819 0.090 Uiso calc R 1 . .
    C C2 0.9437(11) -0.0822(9) 0.5249(3) 0.073(3) Uani d . 1 . .
    H H2A 0.9850 -0.1410 0.5418 0.088 Uiso calc R 1 . .
    C C3 0.9574(13) 0.0347(9) 0.5365(3) 0.081(3) Uani d . 1 . .
    H H3A 0.9990 0.0564 0.5623 0.097 Uiso calc R 1 . .
    C C4 0.9069(13) 0.1144(8) 0.5081(2) 0.062(3) Uani d . 1 . .
    H H4A 0.9192 0.1928 0.5141 0.075 Uiso calc R 1 . .
    C C5 0.8360(11) 0.0813(7) 0.4697(3) 0.059(2) Uani d U 1 . .
    C C6 0.7680(9) 0.1729(6) 0.4408(2) 0.058(2) Uani d . 1 . .
    C C7 0.6862(8) 0.1310(6) 0.40378(19) 0.0527(18) Uani d . 1 . .
    H H7A 0.6472 0.0550 0.4027 0.063 Uiso calc R 1 . .
    C C8 0.6656(9) 0.2015(6) 0.37045(19) 0.0478(19) Uani d . 1 . .
    H H8A 0.7015 0.2778 0.3735 0.057 Uiso calc R 1 . .
    C C9 0.5936(10) 0.1705(6) 0.3306(2) 0.0489(19) Uani d . 1 . .
    C C10 0.6365(9) 0.2318(6) 0.29665(17) 0.0415(18) Uani d . 1 . .
    H H10A 0.7065 0.2964 0.2992 0.050 Uiso calc R 1 . .
    C C11 0.5771(8) 0.1993(5) 0.2577(2) 0.0454(17) Uani d . 1 . .
    C C12 0.6205(8) 0.2602(6) 0.22134(19) 0.049(2) Uani d . 1 . .
    H H12A 0.6951 0.3225 0.2232 0.059 Uiso calc R 1 . .
    C C13 0.5558(9) 0.2302(6) 0.18330(18) 0.054(2) Uani d . 1 . .
    H H13A 0.5861 0.2725 0.1600 0.065 Uiso calc R 1 . .
    C C14 0.4439(9) 0.1356(6) 0.1796(2) 0.054(2) Uani d . 1 . .
    C C15 0.3968(8) 0.0729(6) 0.2144(2) 0.053(2) Uani d . 1 . .
    H H15A 0.3228 0.0103 0.2120 0.063 Uiso calc R 1 . .
    C C16 0.4615(8) 0.1045(6) 0.2532(2) 0.0433(17) Uani d . 1 . .
    C C17 0.4135(9) 0.0422(6) 0.2887(2) 0.0473(19) Uani d . 1 . .
    H H17A 0.3393 -0.0203 0.2864 0.057 Uiso calc R 1 . .
    C C18 0.4779(8) 0.0745(6) 0.3275(2) 0.052(2) Uani d . 1 . .
    H H18A 0.4458 0.0339 0.3511 0.063 Uiso calc R 1 . .
    C C19 0.2639(13) 0.0281(7) 0.1341(3) 0.073(3) Uani d . 1 . .
    H H19A 0.2370 0.0230 0.1052 0.110 Uiso calc R 1 . .
    H H19B 0.1631 0.0478 0.1494 0.110 Uiso calc R 1 . .
    H H19C 0.3067 -0.0452 0.1435 0.110 Uiso calc R 1 . .
    O O3 -0.0515(7) 0.2385(5) 0.11856(18) 0.0871(18) Uani d . 1 . .
    O O4 0.3447(6) 0.3763(4) 0.42812(15) 0.0726(15) Uani d . 1 . .
    N N2 -0.0607(10) 0.5392(7) 0.1072(2) 0.072(2) Uani d . 1 . .
    C C20 -0.1230(14) 0.6188(8) 0.0806(3) 0.079(3) Uani d . 1 . .
    H H20A -0.1219 0.6963 0.0884 0.094 Uiso calc R 1 . .
    C C21 -0.1890(14) 0.5899(9) 0.0420(3) 0.090(4) Uani d . 1 . .
    H H21A -0.2152 0.6475 0.0230 0.107 Uiso calc R 1 . .
    C C22 -0.2144(14) 0.4768(9) 0.0325(3) 0.080(3) Uani d . 1 . .
    H H22A -0.2674 0.4554 0.0080 0.096 Uiso calc R 1 . .
    C C23 -0.1595(11) 0.3954(9) 0.0602(3) 0.071(3) Uani d . 1 . .
    H H23A -0.1754 0.3169 0.0549 0.085 Uiso calc R 1 . .
    C C24 -0.0819(10) 0.4303(7) 0.0953(2) 0.0412(19) Uani d U 1 . .
    C C25 -0.0261(9) 0.3403(7) 0.1266(2) 0.059(2) Uani d U 1 . .
    C C26 0.0593(9) 0.3751(6) 0.16455(19) 0.060(2) Uani d . 1 . .
    H H26A 0.1091 0.4481 0.1660 0.073 Uiso calc R 1 . .
    C C27 0.0680(9) 0.3057(6) 0.1972(2) 0.052(2) Uani d . 1 . .
    H H27A 0.0192 0.2326 0.1947 0.062 Uiso calc R 1 . .
    C C28 0.1465(8) 0.3335(6) 0.2362(2) 0.0470(19) Uani d U 1 . .
    C C29 0.1024(8) 0.2713(6) 0.2717(2) 0.0483(19) Uani d U 1 . .
    H H29A 0.0288 0.2086 0.2691 0.058 Uiso calc R 1 . .
    C C30 0.1640(8) 0.2993(5) 0.3108(2) 0.0452(18) Uani d . 1 . .
    C C31 0.1138(10) 0.2353(7) 0.3453(2) 0.071(3) Uani d . 1 . .
    H H31A 0.0394 0.1732 0.3423 0.085 Uiso calc R 1 . .
    C C32 0.1747(9) 0.2641(6) 0.3839(2) 0.061(2) Uani d . 1 . .
    H H32A 0.1413 0.2220 0.4071 0.074 Uiso calc R 1 . .
    C C33 0.2896(8) 0.3591(6) 0.3880(2) 0.0485(19) Uani d . 1 . .
    C C34 0.3415(8) 0.4223(6) 0.3555(2) 0.0496(19) Uani d . 1 . .
    H H34A 0.4181 0.4829 0.3589 0.059 Uiso calc R 1 . .
    C C35 0.2762(8) 0.3942(6) 0.3156(2) 0.0474(18) Uani d . 1 . .
    C C36 0.3226(10) 0.4554(6) 0.2796(2) 0.054(2) Uani d . 1 . .
    H H36A 0.3981 0.5171 0.2820 0.065 Uiso calc R 1 . .
    C C37 0.2623(8) 0.4281(6) 0.2421(2) 0.055(2) Uani d . 1 . .
    H H37A 0.2964 0.4715 0.2193 0.066 Uiso calc R 1 . .
    C C38 0.4780(14) 0.4655(7) 0.4339(3) 0.094(3) Uani d . 1 . .
    H H38A 0.5073 0.4705 0.4626 0.141 Uiso calc R 1 . .
    H H38B 0.4360 0.5391 0.4245 0.141 Uiso calc R 1 . .
    H H38C 0.5771 0.4447 0.4182 0.141 Uiso calc R 1 . .
loop_
    _atom_site_aniso_label
    _atom_site_aniso_U_11
    _atom_site_aniso_U_22
    _atom_site_aniso_U_33
    _atom_site_aniso_U_12
    _atom_site_aniso_U_13
    _atom_site_aniso_U_23
    O1 0.114(5) 0.051(3) 0.093(4) -0.004(3) -0.023(4) -0.014(3)
    O2 0.068(4) 0.059(3) 0.059(4) -0.006(3) 0.001(3) -0.004(3)
    N1 0.076(5) 0.064(4) 0.036(4) -0.009(5) -0.003(4) 0.025(3)
    C1 0.067(6) 0.076(6) 0.082(7) 0.019(5) 0.005(6) 0.047(5)
    C2 0.045(5) 0.108(8) 0.067(6) 0.001(6) -0.021(5) 0.042(6)
    C3 0.059(7) 0.122(8) 0.062(7) -0.018(7) 0.014(5) 0.004(7)
    C4 0.078(7) 0.066(6) 0.044(5) -0.012(5) 0.032(5) 0.008(5)
    C5 0.058(6) 0.055(5) 0.064(6) -0.006(5) -0.003(5) 0.002(4)
    C6 0.052(5) 0.050(5) 0.073(6) -0.001(4) 0.004(4) 0.000(4)
    C7 0.044(5) 0.064(5) 0.050(4) -0.003(4) -0.008(4) 0.001(4)
    C8 0.054(5) 0.040(4) 0.050(5) 0.013(4) 0.006(4) -0.011(4)
    C9 0.064(5) 0.040(4) 0.043(4) 0.006(4) 0.003(4) -0.005(3)
    C10 0.047(4) 0.040(4) 0.038(4) -0.004(3) 0.011(4) -0.004(3)
    C11 0.036(4) 0.036(4) 0.064(5) 0.001(3) 0.015(4) -0.012(4)
    C12 0.038(4) 0.057(5) 0.052(5) -0.013(4) -0.003(4) -0.001(4)
    C13 0.072(5) 0.065(5) 0.025(4) -0.008(5) -0.007(4) 0.014(4)
    C14 0.058(5) 0.045(5) 0.058(5) 0.008(4) 0.005(4) -0.010(4)
    C15 0.054(5) 0.041(5) 0.064(5) -0.001(4) 0.003(4) 0.003(4)
    C16 0.044(4) 0.042(4) 0.044(4) 0.006(3) 0.004(4) 0.012(4)
    C17 0.039(4) 0.044(4) 0.059(5) -0.009(4) 0.011(4) 0.003(4)
    C18 0.047(5) 0.050(5) 0.059(5) 0.009(4) 0.012(4) 0.006(4)
    C19 0.055(6) 0.095(7) 0.070(6) -0.028(5) 0.002(5) 0.004(5)
    O3 0.128(5) 0.052(4) 0.081(4) -0.005(4) -0.005(4) -0.007(3)
    O4 0.075(4) 0.083(4) 0.059(4) -0.003(3) -0.006(3) -0.007(3)
    N2 0.056(5) 0.066(5) 0.094(6) 0.018(5) 0.003(4) -0.015(5)
    C20 0.095(8) 0.069(6) 0.072(7) 0.006(6) 0.025(6) -0.019(6)
    C21 0.106(9) 0.094(8) 0.069(7) 0.037(7) 0.021(7) 0.009(6)
    C22 0.060(7) 0.114(8) 0.066(7) 0.020(7) -0.037(5) 0.003(7)
    C23 0.052(6) 0.097(7) 0.062(6) 0.003(5) -0.012(5) -0.032(6)
    C24 0.040(5) 0.053(5) 0.031(4) 0.010(4) 0.015(4) 0.007(4)
    C25 0.070(6) 0.048(5) 0.058(5) 0.007(4) 0.018(4) -0.007(4)
    C26 0.075(6) 0.062(5) 0.044(4) -0.010(5) -0.005(4) -0.001(4)
    C27 0.038(5) 0.058(5) 0.060(5) 0.008(4) 0.006(4) 0.007(4)
    C28 0.022(4) 0.057(5) 0.061(5) 0.007(4) -0.002(4) 0.020(4)
    C29 0.042(4) 0.034(4) 0.069(5) -0.001(3) -0.010(4) 0.004(4)
    C30 0.052(5) 0.024(4) 0.059(5) 0.004(3) 0.001(4) 0.017(3)
    C31 0.074(6) 0.059(6) 0.080(6) -0.005(5) 0.009(5) 0.002(5)
    C32 0.049(5) 0.036(4) 0.098(6) -0.007(4) 0.034(5) 0.004(4)
    C33 0.050(5) 0.055(5) 0.040(4) 0.006(4) -0.007(4) -0.004(4)
    C34 0.048(5) 0.041(4) 0.059(5) -0.002(4) -0.008(4) 0.005(4)
    C35 0.037(4) 0.051(5) 0.055(4) 0.003(4) 0.005(4) 0.002(4)
    C36 0.064(5) 0.037(4) 0.060(5) -0.003(4) -0.002(4) 0.004(4)
    C37 0.044(5) 0.056(5) 0.066(5) 0.009(4) 0.014(4) 0.017(4)
    C38 0.097(8) 0.101(7) 0.083(7) 0.011(7) -0.016(6) -0.032(6)
_geom_special_details
;
 All esds (except the esd in the dihedral angle between two l.s. planes)
 are estimated using the full covariance matrix.  The cell esds are taken
 into account individually in the estimation of esds in distances, angles
 and torsion angles; correlations between esds in cell parameters are only
 used when they are defined by crystal symmetry.  An approximate (isotropic)
 treatment of cell esds is used for estimating esds involving l.s. planes.
;
loop_
    _geom_bond_atom_site_label_1
    _geom_bond_atom_site_label_2
    _geom_bond_site_symmetry_2
    _geom_bond_distance
    _geom_bond_publ_flag
    O1 C6 . 1.217(7) ?
    O2 C14 . 1.355(8) ?
    O2 C19 . 1.436(8) ?
    N1 C1 . 1.320(9) ?
    N1 C5 . 1.323(10) ?
    C1 C2 . 1.357(12) ?
    C1 H1B . 0.9300 ?
    C2 C3 . 1.404(12) ?
    C2 H2A . 0.9300 ?
    C3 C4 . 1.359(12) ?
    C3 H3A . 0.9300 ?
    C4 C5 . 1.415(11) ?
    C4 H4A . 0.9300 ?
    C5 C6 . 1.509(10) ?
    C6 C7 . 1.443(8) ?
    C7 C8 . 1.361(8) ?
    C7 H7A . 0.9300 ?
    C8 C9 . 1.453(8) ?
    C8 H8A . 0.9300 ?
    C9 C10 . 1.349(8) ?
    C9 C18 . 1.437(8) ?
    C10 C11 . 1.396(8) ?
    C10 H10A . 0.9300 ?
    C11 C12 . 1.411(9) ?
    C11 C16 . 1.430(7) ?
    C12 C13 . 1.376(7) ?
    C12 H12A . 0.9300 ?
    C13 C14 . 1.407(8) ?
    C13 H13A . 0.9300 ?
    C14 C15 . 1.390(9) ?
    C15 C16 . 1.403(8) ?
    C15 H15A . 0.9300 ?
    C16 C17 . 1.405(8) ?
    C17 C18 . 1.404(9) ?
    C17 H17A . 0.9300 ?
    C18 H18A . 0.9300 ?
    C19 H19A . 0.9600 ?
    C19 H19B . 0.9600 ?
    C19 H19C . 0.9600 ?
    O3 C25 . 1.219(8) ?
    O4 C33 . 1.383(7) ?
    O4 C38 . 1.480(9) ?
    N2 C24 . 1.325(10) ?
    N2 C20 . 1.351(11) ?
    C20 C21 . 1.393(13) ?
    C20 H20A . 0.9300 ?
    C21 C22 . 1.355(12) ?
    C21 H21A . 0.9300 ?
    C22 C23 . 1.368(12) ?
    C22 H22A . 0.9300 ?
    C23 C24 . 1.352(10) ?
    C23 H23A . 0.9300 ?
    C24 C25 . 1.516(10) ?
    C25 C26 . 1.455(9) ?
    C26 C27 . 1.328(8) ?
    C26 H26A . 0.9300 ?
    C27 C28 . 1.442(9) ?
    C27 H27A . 0.9300 ?
    C28 C29 . 1.398(9) ?
    C28 C37 . 1.433(9) ?
    C29 C30 . 1.391(8) ?
    C29 H29A . 0.9300 ?
    C30 C31 . 1.397(9) ?
    C30 C35 . 1.414(8) ?
    C31 C32 . 1.379(10) ?
    C31 H31A . 0.9300 ?
    C32 C33 . 1.426(8) ?
    C32 H32A . 0.9300 ?
    C33 C34 . 1.342(9) ?
    C34 C35 . 1.427(8) ?
    C34 H34A . 0.9300 ?
    C35 C36 . 1.410(9) ?
    C36 C37 . 1.340(9) ?
    C36 H36A . 0.9300 ?
    C37 H37A . 0.9300 ?
    C38 H38A . 0.9600 ?
    C38 H38B . 0.9600 ?
    C38 H38C . 0.9600 ?
loop_
    _geom_angle_atom_site_label_1
    _geom_angle_atom_site_label_2
    _geom_angle_atom_site_label_3
    _geom_angle_site_symmetry_1
    _geom_angle_site_symmetry_3
    _geom_angle
    _geom_angle_publ_flag
    C14 O2 C19 . . 117.7(7) ?
    C1 N1 C5 . . 117.6(8) ?
    N1 C1 C2 . . 126.0(9) ?
    N1 C1 H1B . . 117.0 ?
    C2 C1 H1B . . 117.0 ?
    C1 C2 C3 . . 117.7(9) ?
    C1 C2 H2A . . 121.2 ?
    C3 C2 H2A . . 121.2 ?
    C4 C3 C2 . . 116.6(9) ?
    C4 C3 H3A . . 121.7 ?
    C2 C3 H3A . . 121.7 ?
    C3 C4 C5 . . 121.7(9) ?
    C3 C4 H4A . . 119.2 ?
    C5 C4 H4A . . 119.2 ?
    N1 C5 C4 . . 120.1(8) ?
    N1 C5 C6 . . 120.0(8) ?
    C4 C5 C6 . . 119.6(8) ?
    O1 C6 C7 . . 124.6(7) ?
    O1 C6 C5 . . 119.3(7) ?
    C7 C6 C5 . . 115.9(7) ?
    C8 C7 C6 . . 120.7(7) ?
    C8 C7 H7A . . 119.7 ?
    C6 C7 H7A . . 119.7 ?
    C7 C8 C9 . . 127.0(7) ?
    C7 C8 H8A . . 116.5 ?
    C9 C8 H8A . . 116.5 ?
    C10 C9 C18 . . 120.4(7) ?
    C10 C9 C8 . . 119.7(7) ?
    C18 C9 C8 . . 119.9(6) ?
    C9 C10 C11 . . 120.7(7) ?
    C9 C10 H10A . . 119.6 ?
    C11 C10 H10A . . 119.6 ?
    C10 C11 C12 . . 122.6(6) ?
    C10 C11 C16 . . 120.6(6) ?
    C12 C11 C16 . . 116.8(7) ?
    C13 C12 C11 . . 122.1(7) ?
    C13 C12 H12A . . 119.0 ?
    C11 C12 H12A . . 119.0 ?
    C12 C13 C14 . . 120.2(7) ?
    C12 C13 H13A . . 119.9 ?
    C14 C13 H13A . . 119.9 ?
    O2 C14 C15 . . 126.2(7) ?
    O2 C14 C13 . . 113.8(7) ?
    C15 C14 C13 . . 120.1(7) ?
    C14 C15 C16 . . 119.6(7) ?
    C14 C15 H15A . . 120.2 ?
    C16 C15 H15A . . 120.2 ?
    C15 C16 C17 . . 120.0(7) ?
    C15 C16 C11 . . 121.3(6) ?
    C17 C16 C11 . . 118.7(7) ?
    C18 C17 C16 . . 119.8(7) ?
    C18 C17 H17A . . 120.1 ?
    C16 C17 H17A . . 120.1 ?
    C17 C18 C9 . . 119.7(6) ?
    C17 C18 H18A . . 120.2 ?
    C9 C18 H18A . . 120.2 ?
    O2 C19 H19A . . 109.5 ?
    O2 C19 H19B . . 109.5 ?
    H19A C19 H19B . . 109.5 ?
    O2 C19 H19C . . 109.5 ?
    H19A C19 H19C . . 109.5 ?
    H19B C19 H19C . . 109.5 ?
    C33 O4 C38 . . 116.0(7) ?
    C24 N2 C20 . . 114.5(8) ?
    N2 C20 C21 . . 122.9(9) ?
    N2 C20 H20A . . 118.5 ?
    C21 C20 H20A . . 118.5 ?
    C22 C21 C20 . . 119.3(10) ?
    C22 C21 H21A . . 120.4 ?
    C20 C21 H21A . . 120.4 ?
    C21 C22 C23 . . 117.9(9) ?
    C21 C22 H22A . . 121.1 ?
    C23 C22 H22A . . 121.1 ?
    C24 C23 C22 . . 119.1(9) ?
    C24 C23 H23A . . 120.4 ?
    C22 C23 H23A . . 120.4 ?
    N2 C24 C23 . . 125.8(8) ?
    N2 C24 C25 . . 114.8(7) ?
    C23 C24 C25 . . 119.2(8) ?
    O3 C25 C26 . . 121.5(7) ?
    O3 C25 C24 . . 118.0(8) ?
    C26 C25 C24 . . 120.5(7) ?
    C27 C26 C25 . . 121.9(7) ?
    C27 C26 H26A . . 119.1 ?
    C25 C26 H26A . . 119.1 ?
    C26 C27 C28 . . 125.8(7) ?
    C26 C27 H27A . . 117.1 ?
    C28 C27 H27A . . 117.1 ?
    C29 C28 C37 . . 116.1(7) ?
    C29 C28 C27 . . 119.9(7) ?
    C37 C28 C27 . . 123.8(6) ?
    C30 C29 C28 . . 122.7(7) ?
    C30 C29 H29A . . 118.7 ?
    C28 C29 H29A . . 118.7 ?
    C29 C30 C31 . . 120.4(7) ?
    C29 C30 C35 . . 119.8(6) ?
    C31 C30 C35 . . 119.8(7) ?
    C32 C31 C30 . . 120.0(8) ?
    C32 C31 H31A . . 120.0 ?
    C30 C31 H31A . . 120.0 ?
    C31 C32 C33 . . 119.2(7) ?
    C31 C32 H32A . . 120.4 ?
    C33 C32 H32A . . 120.4 ?
    C34 C33 O4 . . 124.2(7) ?
    C34 C33 C32 . . 122.6(7) ?
    O4 C33 C32 . . 113.2(7) ?
    C33 C34 C35 . . 118.4(7) ?
    C33 C34 H34A . . 120.8 ?
    C35 C34 H34A . . 120.8 ?
    C36 C35 C30 . . 117.3(7) ?
    C36 C35 C34 . . 122.8(6) ?
    C30 C35 C34 . . 120.0(7) ?
    C37 C36 C35 . . 122.6(8) ?
    C37 C36 H36A . . 118.7 ?
    C35 C36 H36A . . 118.7 ?
    C36 C37 C28 . . 121.5(7) ?
    C36 C37 H37A . . 119.2 ?
    C28 C37 H37A . . 119.2 ?
    O4 C38 H38A . . 109.5 ?
    O4 C38 H38B . . 109.5 ?
    H38A C38 H38B . . 109.5 ?
    O4 C38 H38C . . 109.5 ?
    H38A C38 H38C . . 109.5 ?
    H38B C38 H38C . . 109.5 ?
loop_
    _geom_torsion_atom_site_label_1
    _geom_torsion_atom_site_label_2
    _geom_torsion_atom_site_label_3
    _geom_torsion_atom_site_label_4
    _geom_torsion_site_symmetry_1
    _geom_torsion_site_symmetry_2
    _geom_torsion_site_symmetry_3
    _geom_torsion_site_symmetry_4
    _geom_torsion
    _geom_torsion_publ_flag
    C5 N1 C1 C2 . . . . -1.6(16) ?
    N1 C1 C2 C3 . . . . 5.3(16) ?
    C1 C2 C3 C4 . . . . -5.7(14) ?
    C2 C3 C4 C5 . . . . 3.1(15) ?
    C1 N1 C5 C4 . . . . -1.4(14) ?
    C1 N1 C5 C6 . . . . -175.6(8) ?
    C3 C4 C5 N1 . . . . 0.5(15) ?
    C3 C4 C5 C6 . . . . 174.7(9) ?
    N1 C5 C6 O1 . . . . -175.6(8) ?
    C4 C5 C6 O1 . . . . 10.2(12) ?
    N1 C5 C6 C7 . . . . -1.1(11) ?
    C4 C5 C6 C7 . . . . -175.4(7) ?
    O1 C6 C7 C8 . . . . 13.6(11) ?
    C5 C6 C7 C8 . . . . -160.5(7) ?
    C6 C7 C8 C9 . . . . 176.9(7) ?
    C7 C8 C9 C10 . . . . -155.4(7) ?
    C7 C8 C9 C18 . . . . 24.3(11) ?
    C18 C9 C10 C11 . . . . -3.6(11) ?
    C8 C9 C10 C11 . . . . 176.1(6) ?
    C9 C10 C11 C12 . . . . -179.3(7) ?
    C9 C10 C11 C16 . . . . 3.7(10) ?
    C10 C11 C12 C13 . . . . -177.4(6) ?
    C16 C11 C12 C13 . . . . -0.2(10) ?
    C11 C12 C13 C14 . . . . -0.6(11) ?
    C19 O2 C14 C15 . . . . 5.2(10) ?
    C19 O2 C14 C13 . . . . -174.2(6) ?
    C12 C13 C14 O2 . . . . -179.8(6) ?
    C12 C13 C14 C15 . . . . 0.8(11) ?
    O2 C14 C15 C16 . . . . -179.4(6) ?
    C13 C14 C15 C16 . . . . -0.1(10) ?
    C14 C15 C16 C17 . . . . 179.5(7) ?
    C14 C15 C16 C11 . . . . -0.8(10) ?
    C10 C11 C16 C15 . . . . 178.1(6) ?
    C12 C11 C16 C15 . . . . 0.9(9) ?
    C10 C11 C16 C17 . . . . -2.2(9) ?
    C12 C11 C16 C17 . . . . -179.4(6) ?
    C15 C16 C17 C18 . . . . -179.7(6) ?
    C11 C16 C17 C18 . . . . 0.6(10) ?
    C16 C17 C18 C9 . . . . -0.5(10) ?
    C10 C9 C18 C17 . . . . 2.0(11) ?
    C8 C9 C18 C17 . . . . -177.7(6) ?
    C24 N2 C20 C21 . . . . -6.1(15) ?
    N2 C20 C21 C22 . . . . 9.5(18) ?
    C20 C21 C22 C23 . . . . -5.7(18) ?
    C21 C22 C23 C24 . . . . -0.5(17) ?
    C20 N2 C24 C23 . . . . -0.7(12) ?
    C20 N2 C24 C25 . . . . -175.0(8) ?
    C22 C23 C24 N2 . . . . 4.0(14) ?
    C22 C23 C24 C25 . . . . 178.1(8) ?
    N2 C24 C25 O3 . . . . 175.7(7) ?
    C23 C24 C25 O3 . . . . 1.0(11) ?
    N2 C24 C25 C26 . . . . -5.9(10) ?
    C23 C24 C25 C26 . . . . 179.4(7) ?
    O3 C25 C26 C27 . . . . -20.5(12) ?
    C24 C25 C26 C27 . . . . 161.1(7) ?
    C25 C26 C27 C28 . . . . -178.6(6) ?
    C26 C27 C28 C29 . . . . 159.6(7) ?
    C26 C27 C28 C37 . . . . -16.2(12) ?
    C37 C28 C29 C30 . . . . 0.9(10) ?
    C27 C28 C29 C30 . . . . -175.2(6) ?
    C28 C29 C30 C31 . . . . 179.0(7) ?
    C28 C29 C30 C35 . . . . 0.0(10) ?
    C29 C30 C31 C32 . . . . -179.6(7) ?
    C35 C30 C31 C32 . . . . -0.5(11) ?
    C30 C31 C32 C33 . . . . -0.3(12) ?
    C38 O4 C33 C34 . . . . -4.3(10) ?
    C38 O4 C33 C32 . . . . 173.8(6) ?
    C31 C32 C33 C34 . . . . 0.0(11) ?
    C31 C32 C33 O4 . . . . -178.1(7) ?
    O4 C33 C34 C35 . . . . 179.1(6) ?
    C32 C33 C34 C35 . . . . 1.2(10) ?
    C29 C30 C35 C36 . . . . -1.1(9) ?
    C31 C30 C35 C36 . . . . 179.9(7) ?
    C29 C30 C35 C34 . . . . -179.2(6) ?
    C31 C30 C35 C34 . . . . 1.7(10) ?
    C33 C34 C35 C36 . . . . 179.9(7) ?
    C33 C34 C35 C30 . . . . -2.1(10) ?
    C30 C35 C36 C37 . . . . 1.3(11) ?
    C34 C35 C36 C37 . . . . 179.4(7) ?
    C35 C36 C37 C28 . . . . -0.4(11) ?
    C29 C28 C37 C36 . . . . -0.7(10) ?
    C27 C28 C37 C36 . . . . 175.3(7) ?
loop_
    _geom_hbond_atom_site_label_D
    _geom_hbond_atom_site_label_H
    _geom_hbond_atom_site_label_A
    _geom_hbond_site_symmetry_A
    _geom_hbond_distance_DH
    _geom_hbond_distance_HA
    _geom_hbond_distance_DA
    _geom_hbond_angle_DHA
    C38 H38B O1 4_465 0.96 2.53 3.356(10) 143
