# Supplementary material for: 3-(6-Meth­oxy-2-naphth­yl)-1-(2-pyrid­yl)prop-2-en-1-one
Source: Acta Crystallogr Sect E Struct Rep Online. 2010 Jun 9;66(Pt 7):o1613. doi: 10.1107/S1600536810016880 (PMC3006701; doi:10.1107/S1600536810016880)
Supplement: Supplementary file 2 [file e-66-o1613-Isup2.hkl]

# 
# h,k,l, Fc-squared, Fo-squared, sigma(Fo-squared) and status flag 
# 
data_I
_shelx_title ' X in Pca2(1)' 
_shelx_refln_list_code          4 
_shelx_F_calc_maximum      198.61 
_exptl_crystal_F_000      1216.00 
_reflns_d_resolution_high  0.8322 
 
loop_ 
 _symmetry_equiv_pos_as_xyz 
 'x, y, z' 
 '-x, -y, z+1/2' 
 'x+1/2, -y, z' 
 '-x+1/2, y, z+1/2' 
 
_cell_length_a     7.8560 
_cell_length_b    11.5420 
_cell_length_c    32.3530 
_cell_angle_alpha  90.000 
_cell_angle_beta   90.000 
_cell_angle_gamma  90.000 
 
_shelx_F_squared_multiplier     1.000 
 
loop_ 
 _refln_index_h 
 _refln_index_k 
 _refln_index_l 
 _refln_F_squared_calc 
 _refln_F_squared_meas 
 _refln_F_squared_sigma 
 _refln_observed_status 
   0   0 -38       47.60       95.48     30.22 o 
   0   1 -38        2.27       11.10     28.25 o 
   1   1 -38        7.88       48.36     30.85 o 
   0   2 -38       24.30       49.12     21.11 o 
   1   2 -38        6.51       30.02     30.02 o 
   2   0 -37       17.07       27.09     35.49 o 
   1   1 -37       11.04       16.57     39.48 o 
   2   1 -37        7.04       36.88     36.88 o 
   1   2 -37       18.36        5.48     32.41 o 
   2   2 -37       16.67       38.10     38.10 o 
   1   3 -37       41.89       10.82     20.25 o 
   2   3 -37       10.63       10.50     35.68 o 
   0   0 -36       16.39       29.20     40.89 o 
   2   0 -36        4.00       38.76     30.86 o 
   0   1 -36       10.94       36.45     36.45 o 
   1   1 -36        1.88       33.70     33.70 o 
   2   1 -36       38.75       38.56     30.68 o 
   3   1 -36       18.28       10.75     36.43 o 
   0   2 -36        0.65       39.66     39.66 o 
   1   2 -36        5.22       16.78     39.91 o 
   2   2 -36        5.29       38.40     19.80 o 
   3   2 -36        8.32        5.32     32.51 o 
   0   3 -36        4.62       34.09     27.86 o 
   1   3 -36       31.21       83.45     31.95 o 
   2   3 -36        4.28       27.21     34.86 o 
   0   4 -36       15.49       33.80     27.60 o 
   1   4 -36        9.06       16.51     28.61 o 
   2   4 -36       12.70       48.26     35.94 o 
   0   5 -36       66.85       49.83     37.15 o 
   1   5 -36       13.72       16.21     33.68 o 
   2   0 -35        8.23       33.66     33.66 o 
   4   0 -35       25.08       32.04     32.04 o 
   1   1 -35        6.84       11.35     40.05 o 
   2   1 -35        6.89       50.33     52.12 o 
   3   1 -35       13.66       22.06     43.38 o 
   4   1 -35       32.73       42.67     30.16 o 
   1   2 -35       32.28       28.29     36.24 o 
   2   2 -35        5.54       11.18     34.42 o 
   3   2 -35      107.81       16.47     43.63 o 
   1   3 -35       21.67       33.98     30.98 o 
   2   3 -35       24.15       27.88     35.73 o 
   3   3 -35        5.20       16.39     34.10 o 
   1   4 -35       11.33       28.25     36.18 o 
   2   4 -35        4.40       16.62     31.84 o 
   3   4 -35       19.38       36.40     36.40 o 
   1   5 -35       18.32       27.96     36.69 o 
   2   5 -35        9.67       21.73     33.53 o 
   0   0 -34       17.85       39.30     39.30 o 
   2   0 -34       10.21       39.86     39.86 o 
   4   0 -34       25.19       27.48     32.54 o 
   0   1 -34       55.90       69.49     44.82 o 
   1   1 -34       51.19       56.60     43.11 o 
   2   1 -34       87.91       22.51     54.50 o 
   3   1 -34      136.73       78.35     46.15 o 
   4   1 -34        0.67       44.03     38.88 o 
   0   2 -34       29.40       23.10     38.30 o 
   1   2 -34        0.62       22.70     32.07 o 
   2   2 -34        3.19        5.62     33.35 o 
   3   2 -34        9.84       11.19     54.33 o 
   4   2 -34        2.15       21.92     31.96 o 
   0   3 -34       18.58        0.00     37.63 o 
   1   3 -34       50.20       51.38     43.10 o 
   2   3 -34        1.62       22.64     32.04 o 
   3   3 -34       49.48       22.37     44.81 o 
   4   3 -34       10.51       37.94     32.97 o 
   0   4 -34        5.69       23.41     38.76 o 
   1   4 -34        6.72       22.98     40.65 o 
   2   4 -34       20.25       45.36     32.11 o 
   3   4 -34        6.57       13.75     22.18 o 
   0   5 -34       16.48       64.47     24.15 o 
   1   5 -34       18.59       22.97     33.54 o 
   2   5 -34       20.80       22.48     42.08 o 
   3   5 -34        4.88       70.47     30.18 o 
   0   6 -34       34.55        0.00     37.63 o 
   1   6 -34        5.22       17.00     32.52 o 
   2   6 -34        0.32       10.92     27.93 o 
   2   0 -33        8.29       28.08     43.88 o 
   4   0 -33        0.94       47.23     47.23 o 
   1   1 -33        8.41       52.37     52.37 o 
   2   1 -33       56.95       28.03     45.23 o 
   3   1 -33       13.41       11.30     48.52 o 
   4   1 -33       10.49       61.86     30.27 o 
   1   2 -33       59.40       33.83     36.57 o 
   2   2 -33       30.41       22.57     38.26 o 
   3   2 -33       33.72        5.66     39.69 o 
   4   2 -33       23.97        5.65     39.40 o 
   1   3 -33       16.71       22.88     38.74 o 
   2   3 -33        8.51        5.73     45.96 o 
   3   3 -33       10.64       28.47     23.47 o 
   4   3 -33       26.76        5.62     24.41 o 
   1   4 -33       31.75        0.00     42.62 o 
   2   4 -33       23.37        5.77     32.04 o 
   3   4 -33        8.82       22.77     38.59 o 
   4   4 -33       47.37       49.52     31.60 o 
   1   5 -33       31.88       11.68     42.20 o 
   2   5 -33        5.69       17.26     22.32 o 
   3   5 -33        5.38       39.28     34.15 o 
   1   6 -33       12.10       42.11     42.11 o 
   2   6 -33        2.84       45.41     37.67 o 
   1   7 -33        9.30       42.22     42.22 o 
   0   0 -32       88.42       51.34     40.75 o 
   2   0 -32        7.18       22.24     32.38 o 
   4   0 -32       41.80       17.03     40.52 o 
   0   1 -32       16.48       28.23     39.50 o 
   1   1 -32       90.08       33.20     50.73 o 
   2   1 -32        8.58        5.58     33.77 o 
   3   1 -32        6.68       54.41     54.41 o 
   4   1 -32        5.62       17.08     29.60 o 
   5   1 -32        1.33        0.00     33.57 o 
   0   2 -32       24.17       50.93     29.40 o 
   1   2 -32       12.92       16.78     37.46 o 
   2   2 -32       35.92       33.68     38.85 o 
   3   2 -32       89.99       96.73     36.45 o 
   4   2 -32       11.51       57.22     26.86 o 
   5   2 -32       11.74       72.49     39.06 o 
   0   3 -32       45.72       23.01     50.13 o 
   1   3 -32      119.03       79.55     44.71 o 
   2   3 -32       79.46       34.24     46.30 o 
   3   3 -32       20.10       23.01     40.67 o 
   4   3 -32       27.12       80.18     37.98 o 
   0   4 -32       70.12       70.48     38.09 o 
   1   4 -32       26.16       81.31     32.83 o 
   2   4 -32        9.79       11.58     36.70 o 
   3   4 -32        8.76       11.55     39.24 o 
   4   4 -32       15.75       11.34     42.48 o 
   0   5 -32        2.92        5.98     36.53 o 
   1   5 -32       29.14       32.34     29.58 o 
   2   5 -32        5.98       11.72     36.13 o 
   3   5 -32       10.50       47.54     47.54 o 
   4   5 -32       10.46       22.15     29.25 o 
   0   6 -32       28.77       30.41     42.57 o 
   1   6 -32       19.05        5.97     33.24 o 
   2   6 -32       19.39       23.37     38.69 o 
   3   6 -32       19.42        0.00     30.82 o 
   0   7 -32       10.26       18.13     31.45 o 
   1   7 -32        8.64       17.68     36.80 o 
   2   7 -32       12.74       68.13     36.80 o 
   2   0 -31       55.50       64.01     64.01 o 
   4   0 -31       92.86       51.30     47.32 o 
   1   1 -31       44.76       97.61     53.11 o 
   2   1 -31       25.91       21.90     40.90 o 
   3   1 -31      104.64       33.61     54.88 o 
   4   1 -31       37.75       68.78     37.13 o 
   5   1 -31       10.59       80.11     35.29 o 
   1   2 -31      107.39       76.80     43.19 o 
   2   2 -31        1.24       22.18     41.47 o 
   3   2 -31       45.62      102.08     50.10 o 
   4   2 -31       23.86        0.00     31.67 o 
   5   2 -31       14.55       40.09     31.87 o 
   1   3 -31      100.78      129.13     45.24 o 
   2   3 -31       20.78       22.69     40.08 o 
   3   3 -31        0.06       40.36     32.07 o 
   4   3 -31       46.14       52.36     52.36 o 
   5   3 -31       57.86       56.82     43.25 o 
   1   4 -31       50.86       63.60     39.61 o 
   2   4 -31       16.35       11.59     38.50 o 
   3   4 -31       19.73       29.20     43.35 o 
   4   4 -31       45.74       81.28     32.84 o 
   5   4 -31       62.58       38.83     38.83 o 
   1   5 -31       35.43       41.58     41.58 o 
   2   5 -31        5.43       29.61     43.93 o 
   3   5 -31        1.07       11.73     29.97 o 
   4   5 -31        1.15       17.15     38.34 o 
   1   6 -31        7.16       12.12     30.87 o 
   2   6 -31        2.43       47.66     33.69 o 
   3   6 -31       12.12       17.37     36.20 o 
   1   7 -31        7.56       35.34     35.34 o 
   2   7 -31       11.60       11.70     34.24 o 
   3   7 -31       26.52        5.57     33.97 o 
   1   8 -31        2.46       52.98     42.05 o 
   0   0 -30       83.18       21.65     39.05 o 
   2   0 -30      147.47       98.61     98.61 o 
   4   0 -30        3.60       39.83     51.81 o 
   6   0 -30        2.59        5.59     38.27 o 
   0   1 -30       10.75        0.00     34.79 o 
   1   1 -30       83.87       21.14     71.23 o 
   2   1 -30      196.03      117.81     46.69 o 
   3   1 -30      131.41      154.90     53.62 o 
   4   1 -30       40.48       17.18     47.56 o 
   5   1 -30       57.55       81.37     38.56 o 
   0   2 -30       87.71      146.20     57.06 o 
   1   2 -30      131.17      101.81     43.87 o 
   2   2 -30       11.34       10.88     38.54 o 
   3   2 -30      126.78      230.52     53.04 o 
   4   2 -30       87.61       69.55     40.15 o 
   5   2 -30        3.07       46.73     33.01 o 
   0   3 -30      206.74      366.72     56.15 o 
   1   3 -30      177.82       99.27     44.82 o 
   2   3 -30       63.45      106.36     34.08 o 
   3   3 -30      169.76      132.19     48.43 o 
   4   3 -30       14.49       11.74     39.79 o 
   5   3 -30       34.68       58.22     39.48 o 
   0   4 -30        7.35       11.51     38.20 o 
   1   4 -30      142.23      177.39     48.91 o 
   2   4 -30       16.35       34.68     40.03 o 
   3   4 -30       57.00       35.22     47.66 o 
   4   4 -30       33.65       70.76     43.36 o 
   5   4 -30       60.84       97.38     44.01 o 
   0   5 -30       87.40       65.88     41.06 o 
   1   5 -30       36.43       11.88     30.27 o 
   2   5 -30        1.60       17.84     39.88 o 
   3   5 -30        2.98        0.00     43.64 o 
   4   5 -30      121.16      105.27     53.60 o 
   0   6 -30      229.52      238.09     52.18 o 
   1   6 -30       37.79       67.19     49.23 o 
   2   6 -30        6.25       40.49     40.49 o 
   3   6 -30        0.01       35.57     38.43 o 
   4   6 -30       13.36        5.69     33.61 o 
   0   7 -30      110.81       88.33     38.90 o 
   1   7 -30       15.25       52.80     52.80 o 
   2   7 -30       12.80       54.13     34.59 o 
   3   7 -30       11.39        0.00     37.43 o 
   0   8 -30       49.08       81.61     43.94 o 
   1   8 -30       13.24       30.42     39.95 o 
   2   8 -30       75.24      104.74     34.93 o 
   2   0 -29      641.87      497.00    108.04 o 
   4   0 -29       32.96       28.25     38.67 o 
   6   0 -29        7.61       28.69     28.69 o 
   1   1 -29      821.60      537.47    110.39 o 
   2   1 -29       30.04       20.87     66.02 o 
   3   1 -29       75.23      146.72     57.29 o 
   4   1 -29       54.21       17.06     47.31 o 
   5   1 -29       35.22       87.92     36.64 o 
   6   1 -29       60.81       80.70     47.55 o 
   1   2 -29       21.30       10.43     45.45 o 
   2   2 -29       47.24       85.23     28.16 o 
   3   2 -29      285.46      271.64     59.43 o 
   4   2 -29       26.30       34.68     40.07 o 
   5   2 -29       59.58       17.73     42.23 o 
   6   2 -29       14.10       17.22     33.02 o 
   1   3 -29      552.11      474.80     65.63 o 
   2   3 -29      344.90      335.85     59.02 o 
   3   3 -29      385.12      301.98     65.19 o 
   4   3 -29       11.99       76.48     32.75 o 
   5   3 -29       37.40       17.80     37.00 o 
   1   4 -29       92.85       78.90     37.42 o 
   2   4 -29       67.89       17.15     49.58 o 
   3   4 -29       10.35       35.12     40.61 o 
   4   4 -29        6.23       47.63     42.06 o 
   5   4 -29       32.37       76.28     41.06 o 
   1   5 -29       51.05       11.76     42.50 o 
   2   5 -29        0.11        5.93     35.06 o 
   3   5 -29       17.34       35.90     41.46 o 
   4   5 -29      136.05       65.48     52.21 o 
   5   5 -29       20.15       28.52     42.33 o 
   1   6 -29       30.36       42.90     40.14 o 
   2   6 -29        1.38       30.45     37.00 o 
   3   6 -29       27.02       30.12     35.63 o 
   4   6 -29       10.98       23.35     30.87 o 
   1   7 -29       38.89       25.05     44.26 o 
   2   7 -29       26.48       49.01     37.77 o 
   3   7 -29        2.84       23.68     42.74 o 
   4   7 -29       12.98       29.98     29.98 o 
   1   8 -29       16.22       49.98     38.50 o 
   2   8 -29        5.23        6.02     38.41 o 
   3   8 -29       43.88       39.97     39.97 o 
   1   9 -29        1.06       12.02     34.04 o 
   0   0 -28      425.59      535.08     68.50 o 
   2   0 -28      372.56      159.27    159.27 o 
   4   0 -28       25.90        5.56     38.22 o 
   6   0 -28        5.31       11.68     38.79 o 
   0   1 -28      723.34      600.05     64.84 o 
   1   1 -28     1042.47      883.90    131.83 o 
   2   1 -28      247.05      166.93     51.84 o 
   3   1 -28      200.98      265.73     51.01 o 
   4   1 -28       54.39       90.07     38.14 o 
   5   1 -28        8.62       17.65     33.80 o 
   6   1 -28       24.19       47.13     49.26 o 
   0   2 -28     1615.28     1772.21    109.29 o 
   1   2 -28      111.04      131.23     35.66 o 
   2   2 -28       15.97       20.71     38.78 o 
   3   2 -28      224.38      213.29     58.06 o 
   4   2 -28       19.35       45.88     35.38 o 
   5   2 -28       37.06        5.93     40.78 o 
   6   2 -28       26.30       23.53     34.32 o 
   0   3 -28      671.98      558.13     65.36 o 
   1   3 -28      232.85      289.00     54.85 o 
   2   3 -28      133.44      210.24     56.77 o 
   3   3 -28      469.89      427.34     65.56 o 
   4   3 -28        7.68       17.58     41.88 o 
   5   3 -28        8.01       11.99     33.92 o 
   6   3 -28       10.29       46.52     46.52 o 
   0   4 -28       25.45        5.52     32.74 o 
   1   4 -28       40.80        0.00     40.63 o 
   2   4 -28       49.74       16.94     48.83 o 
   3   4 -28        1.53       38.17     38.17 o 
   4   4 -28       29.17       29.90     44.28 o 
   5   4 -28       61.91       77.63     48.89 o 
   0   5 -28        2.47       36.98     36.98 o 
   1   5 -28       20.42       34.98     34.98 o 
   2   5 -28       23.72       47.16     47.16 o 
   3   5 -28        2.17       11.98     42.33 o 
   4   5 -28       81.67       30.09     43.80 o 
   5   5 -28       33.61       53.62     53.62 o 
   0   6 -28       26.75       12.34     41.78 o 
   1   6 -28       31.96       18.31     35.08 o 
   2   6 -28       23.44        0.00     42.27 o 
   3   6 -28       14.79       91.12     34.91 o 
   4   6 -28        1.62       23.83     37.65 o 
   5   6 -28      111.62      123.26     46.87 o 
   0   7 -28      117.25      160.38     44.88 o 
   1   7 -28        2.35       18.93     45.09 o 
   2   7 -28        1.16        6.20     33.41 o 
   3   7 -28       35.79        6.05     35.73 o 
   4   7 -28       18.91       40.20     20.69 o 
   0   8 -28       33.97       44.84     44.84 o 
   1   8 -28       15.86       19.09     42.78 o 
   2   8 -28       13.46        0.00     33.68 o 
   3   8 -28       37.02       46.67     45.91 o 
   0   9 -28       10.70       25.80     39.80 o 
   1   9 -28        3.48       47.35     47.35 o 
   2   9 -28        0.49       23.50     38.98 o 
   2   0 -27     1283.43     1130.06    132.14 o 
   4   0 -27      145.29       60.21     44.14 o 
   6   0 -27       13.79       29.63     41.51 o 
   1   1 -27     1568.38     1651.22    145.63 o 
   2   1 -27        0.74       24.46     49.12 o 
   3   1 -27       12.91       15.54     49.91 o 
   4   1 -27       58.96       72.00     33.68 o 
   5   1 -27      121.37      111.51     50.14 o 
   6   1 -27       18.05        5.97     32.20 o 
   1   2 -27      102.13       34.07     52.21 o 
   2   2 -27       20.70       20.12     38.32 o 
   3   2 -27       86.96      117.03     40.51 o 
   4   2 -27      116.47      141.74     48.43 o 
   5   2 -27       26.30       11.95     42.15 o 
   6   2 -27       44.95       29.99     41.13 o 
   1   3 -27       34.59       10.21     36.74 o 
   2   3 -27       50.07       26.31     40.41 o 
   3   3 -27      317.14      232.12     60.57 o 
   4   3 -27        9.75       34.94     37.75 o 
   5   3 -27       14.10       36.21     36.21 o 
   6   3 -27       65.72       53.56     39.92 o 
   1   4 -27       10.38       10.81     30.58 o 
   2   4 -27       37.91        5.55     30.84 o 
   3   4 -27       10.15       43.05     43.05 o 
   4   4 -27      146.08      113.41     46.64 o 
   5   4 -27       40.78       66.50     41.44 o 
   6   4 -27        2.59       28.99     42.99 o 
   1   5 -27       33.92       45.97     49.42 o 
   2   5 -27      636.65      518.87     68.25 o 
   3   5 -27        4.84       11.94     30.41 o 
   4   5 -27       58.68       54.48     34.78 o 
   5   5 -27       28.64       41.75     44.20 o 
   1   6 -27       12.81       36.46     39.33 o 
   2   6 -27       51.98        6.12     46.76 o 
   3   6 -27       52.56       42.74     40.03 o 
   4   6 -27       19.63        0.00     44.33 o 
   5   6 -27       24.97       57.55     23.04 o 
   1   7 -27       16.20       63.34     25.37 o 
   2   7 -27       40.46       37.48     37.48 o 
   3   7 -27       16.95        6.14     42.90 o 
   4   7 -27       30.24       17.66     46.65 o 
   1   8 -27       47.51        0.00     31.64 o 
   2   8 -27       13.86       18.79     39.09 o 
   3   8 -27       23.08        5.96     46.73 o 
   4   8 -27       44.87        5.57     35.53 o 
   1   9 -27       11.74       12.76     36.15 o 
   2   9 -27        5.83       24.22     38.29 o 
   0   0 -26       64.46       87.91     42.63 o 
   2   0 -26      296.56      139.06    139.06 o 
   4   0 -26       68.37       37.52     48.80 o 
   6   0 -26       63.24      167.37     43.12 o 
   0   1 -26     1942.25     2081.18    115.95 o 
   1   1 -26     1219.79     1203.59    137.21 o 
   2   1 -26       17.84       65.83     37.03 o 
   3   1 -26        4.29       30.14     32.53 o 
   4   1 -26       16.45       54.31     34.37 o 
   5   1 -26      122.86      104.98     49.47 o 
   6   1 -26       15.54       36.25     36.25 o 
   0   2 -26      445.90      304.52     61.63 o 
   1   2 -26     1388.76     1332.80     95.49 o 
   2   2 -26      138.04      184.52     45.03 o 
   3   2 -26      263.33      202.00     49.97 o 
   4   2 -26       69.56       11.18     42.50 o 
   5   2 -26        0.07        5.91     38.97 o 
   6   2 -26       17.94       17.08     36.44 o 
   0   3 -26     1583.67     1762.94    106.78 o 
   1   3 -26       64.75      113.32     41.51 o 
   2   3 -26       48.49       20.45     36.83 o 
   3   3 -26      589.42      535.77     69.48 o 
   4   3 -26       81.29       97.97     39.52 o 
   5   3 -26       25.22        0.00     41.83 o 
   6   3 -26        8.40       24.23     54.11 o 
   0   4 -26      882.71      863.71     80.58 o 
   1   4 -26      259.49      220.84     51.55 o 
   2   4 -26      203.07      173.36     51.95 o 
   3   4 -26      148.08      113.45     40.11 o 
   4   4 -26       10.76       35.62     43.65 o 
   5   4 -26       63.87       73.03     39.41 o 
   6   4 -26        0.45        5.95     37.96 o 
   0   5 -26       51.07       39.34     41.70 o 
   1   5 -26       43.59       73.23     44.01 o 
   2   5 -26       49.59      132.17     36.80 o 
   3   5 -26       12.88       11.83     33.45 o 
   4   5 -26       52.26       48.49     40.17 o 
   5   5 -26       49.65       30.19     51.58 o 
   6   5 -26       16.07       39.85     34.65 o 
   0   6 -26       50.04      102.46     41.29 o 
   1   6 -26      109.59      132.20     40.76 o 
   2   6 -26       66.84       84.62     47.57 o 
   3   6 -26      149.06      158.57     52.45 o 
   4   6 -26        6.36       36.52     36.52 o 
   5   6 -26       16.05        5.87     31.61 o 
   0   7 -26       52.17       51.14     42.41 o 
   1   7 -26        2.44       25.32     44.76 o 
   2   7 -26       37.07       31.70     11.70 o 
   3   7 -26       71.47       37.01     47.82 o 
   4   7 -26       19.68       17.94     34.34 o 
   5   7 -26        9.19       41.98     41.98 o 
   0   8 -26      143.10      106.52     55.70 o 
   1   8 -26      106.91       26.10     52.19 o 
   2   8 -26       11.44       69.71     40.55 o 
   3   8 -26       13.41       24.35     40.40 o 
   4   8 -26       10.33       48.03     48.03 o 
   0   9 -26       36.94       26.94     34.34 o 
   1   9 -26        2.20       45.62     36.27 o 
   2   9 -26       10.09       18.63     41.63 o 
   3   9 -26        9.64       40.18     40.18 o 
   0  10 -26        0.51        6.53     32.75 o 
   1  10 -26        3.24       50.00     38.51 o 
   2   0 -25        1.14       71.31     71.31 o 
   4   0 -25      288.50      235.21     60.72 o 
   6   0 -25        0.91        0.00     50.88 o 
   1   1 -25      822.21      914.22    109.35 o 
   2   1 -25      163.43      130.73     45.31 o 
   3   1 -25      126.26      135.91     40.60 o 
   4   1 -25      141.85      111.48     47.79 o 
   5   1 -25      139.36      173.09     42.40 o 
   6   1 -25       79.12       84.94     52.18 o 
   7   1 -25       11.07       17.86     34.24 o 
   1   2 -25     1289.72     1236.33     89.13 o 
   2   2 -25      392.82      388.21     53.52 o 
   3   2 -25       89.41       75.42     46.92 o 
   4   2 -25       83.30       65.68     37.93 o 
   5   2 -25        1.68        5.93     38.66 o 
   6   2 -25        8.48       36.77     42.40 o 
   7   2 -25       12.55        5.92     41.39 o 
   1   3 -25      328.08      351.31     48.40 o 
   2   3 -25      368.62      415.64     64.13 o 
   3   3 -25      109.98      100.35     48.72 o 
   4   3 -25       37.58       56.82     43.26 o 
   5   3 -25        3.42       43.01     43.01 o 
   6   3 -25        5.75        0.00     44.99 o 
   1   4 -25      248.49      280.74     53.30 o 
   2   4 -25      620.02      634.13     69.72 o 
   3   4 -25      209.46      217.23     42.07 o 
   4   4 -25       36.44       41.15     35.77 o 
   5   4 -25       29.81       12.22     37.60 o 
   6   4 -25       27.25       60.32     19.06 o 
   1   5 -25       69.26       77.17     39.00 o 
   2   5 -25      346.65      378.14     63.59 o 
   3   5 -25       20.10       29.20     45.66 o 
   4   5 -25       21.32       12.10     48.29 o 
   5   5 -25       27.73       42.58     39.94 o 
   6   5 -25        4.85        5.84     35.41 o 
   1   6 -25       13.74       11.86     45.10 o 
   2   6 -25      219.77      197.38     49.66 o 
   3   6 -25       78.45        6.11     48.93 o 
   4   6 -25       73.20       24.42     54.62 o 
   5   6 -25       41.34        5.94     41.71 o 
   1   7 -25       11.32       18.87     44.97 o 
   2   7 -25       80.20       43.71     48.78 o 
   3   7 -25      139.51       61.94     49.57 o 
   4   7 -25      197.04      139.11     46.45 o 
   5   7 -25       13.20       43.32     43.32 o 
   1   8 -25       36.69       45.83     61.78 o 
   2   8 -25       56.48       19.17     39.88 o 
   3   8 -25       22.89       43.20     40.45 o 
   4   8 -25       12.64        5.83     34.48 o 
   1   9 -25      108.81      119.20     39.76 o 
   2   9 -25        9.17        6.32     34.06 o 
   3   9 -25        0.09       35.67     35.67 o 
   1  10 -25       26.04       25.72     36.36 o 
   2  10 -25        6.20       36.00     46.51 o 
   0   0 -24      176.25      133.71     34.42 o 
   2   0 -24      207.10      222.12     42.71 o 
   4   0 -24      223.98      188.03     68.40 o 
   6   0 -24       10.89       24.00     37.92 o 
   0   1 -24      740.57      696.27     63.39 o 
   1   1 -24      181.16      329.68     68.74 o 
   2   1 -24      120.04      168.16     46.61 o 
   3   1 -24      246.08      294.78     50.59 o 
   4   1 -24       26.27       56.90     41.65 o 
   5   1 -24       23.82       56.94     38.62 o 
   6   1 -24       36.65       24.27     41.16 o 
   7   1 -24       33.94       30.36     41.60 o 
   0   2 -24      164.71      166.33     35.44 o 
   1   2 -24       80.84       29.96     41.70 o 
   2   2 -24       31.91       40.41     41.88 o 
   3   2 -24      212.98      116.89     44.61 o 
   4   2 -24       15.35       37.46     41.81 o 
   5   2 -24       42.64       11.69     45.94 o 
   6   2 -24       11.04       30.76     50.35 o 
   7   2 -24        6.01       45.18     45.18 o 
   0   3 -24       81.49       31.63     35.31 o 
   1   3 -24      216.27      155.17     45.63 o 
   2   3 -24      761.01      745.89     74.97 o 
   3   3 -24       25.56       25.71     45.12 o 
   4   3 -24       67.85       50.25     34.83 o 
   5   3 -24       14.59       42.77     42.77 o 
   6   3 -24       70.54      117.22     30.83 o 
   7   3 -24        4.83       11.79     39.15 o 
   0   4 -24       76.55       53.79     37.54 o 
   1   4 -24       54.83       79.04     28.84 o 
   2   4 -24      447.26      395.82     66.43 o 
   3   4 -24       78.08      103.64     35.81 o 
   4   4 -24       10.90        5.84     32.32 o 
   5   4 -24       19.26       42.63     46.76 o 
   6   4 -24       15.25       30.49     39.98 o 
   0   5 -24      259.30      239.94     54.62 o 
   1   5 -24      114.73        5.37     48.96 o 
   2   5 -24        8.84       38.68     36.23 o 
   3   5 -24       35.95       11.53     43.86 o 
   4   5 -24      125.96       11.98     57.54 o 
   5   5 -24        5.37       42.76     33.99 o 
   6   5 -24        1.58       11.83     33.50 o 
   0   6 -24       88.50       87.19     52.28 o 
   1   6 -24      117.82      168.95     42.44 o 
   2   6 -24       27.36       23.58     44.19 o 
   3   6 -24      144.43      210.76     46.28 o 
   4   6 -24      281.54      256.24     61.59 o 
   5   6 -24        9.46       54.15     37.57 o 
   6   6 -24        4.43       38.03     38.03 o 
   0   7 -24      360.73      401.54     58.89 o 
   1   7 -24        4.00        1.95     31.21 o 
   2   7 -24      106.24      198.73     46.46 o 
   3   7 -24       78.79       99.04     47.13 o 
   4   7 -24       54.84       24.38     40.38 o 
   5   7 -24        0.45       31.74     31.74 o 
   0   8 -24      208.78      213.09     59.57 o 
   1   8 -24       81.67      183.42     49.90 o 
   2   8 -24        0.97       44.83     38.94 o 
   3   8 -24        6.17       12.45     35.15 o 
   4   8 -24        1.80       65.16     31.89 o 
   5   8 -24       11.12       27.04     37.84 o 
   0   9 -24       43.04       41.29     41.29 o 
   1   9 -24      133.57      113.77     51.43 o 
   2   9 -24       69.80       89.76     47.93 o 
   3   9 -24        1.99       30.28     32.58 o 
   4   9 -24       29.51       11.11     44.43 o 
   0  10 -24       10.53       41.14     44.40 o 
   1  10 -24       31.93       26.30     44.62 o 
   2  10 -24       10.60       30.81     43.13 o 
   2   0 -23       33.05       62.90     62.90 o 
   4   0 -23       65.54       64.08     64.08 o 
   6   0 -23       16.62       29.82     35.25 o 
   1   1 -23      212.35      211.08     44.93 o 
   2   1 -23       64.16       57.58     33.94 o 
   3   1 -23      133.49      108.01     39.77 o 
   4   1 -23        4.17       34.47     34.47 o 
   5   1 -23       58.15       78.34     34.50 o 
   6   1 -23       13.35        6.03     36.83 o 
   7   1 -23       13.53       45.67     45.67 o 
   1   2 -23      119.97       89.67     35.57 o 
   2   2 -23       17.63        8.64     28.57 o 
   3   2 -23      801.27      790.38     71.06 o 
   4   2 -23      210.98      214.18     52.49 o 
   5   2 -23       77.39      138.27     42.38 o 
   6   2 -23       38.87       12.29     34.81 o 
   7   2 -23       21.90       24.55     35.77 o 
   1   3 -23        6.92       48.15     30.01 o 
   2   3 -23      250.51      239.75     46.09 o 
   3   3 -23      312.82      384.69     57.20 o 
   4   3 -23        4.44       38.29     40.60 o 
   5   3 -23        5.97       29.64     31.95 o 
   6   3 -23       61.62       74.25     45.49 o 
   7   3 -23        1.74       40.80     40.80 o 
   1   4 -23       15.82        9.56     29.43 o 
   2   4 -23      830.72      848.03     82.26 o 
   3   4 -23       14.15       95.92     41.29 o 
   4   4 -23      115.77      160.25     45.78 o 
   5   4 -23       89.91      127.10     48.01 o 
   6   4 -23        0.69       24.58     38.85 o 
   7   4 -23       17.92       23.07     36.50 o 
   1   5 -23       50.56       68.00     38.77 o 
   2   5 -23       93.14       91.79     45.48 o 
   3   5 -23      164.98      107.54     50.29 o 
   4   5 -23      153.55       53.44     47.07 o 
   5   5 -23       36.15       30.51     45.26 o 
   6   5 -23       33.05       41.93     43.58 o 
   1   6 -23       57.68       85.66     45.36 o 
   2   6 -23      112.22       69.65     47.16 o 
   3   6 -23      226.48      315.40     59.83 o 
   4   6 -23      126.47      127.55     45.88 o 
   5   6 -23       17.76       48.37     27.05 o 
   6   6 -23        2.99       51.41     26.20 o 
   1   7 -23      306.25      320.45     63.41 o 
   2   7 -23       68.11      141.50     51.85 o 
   3   7 -23      111.21      110.89     52.28 o 
   4   7 -23      106.90       85.44     54.59 o 
   5   7 -23        5.86       17.59     41.87 o 
   1   8 -23       93.12       52.23     51.39 o 
   2   8 -23       33.48        6.42     44.80 o 
   3   8 -23       36.06       37.46     43.28 o 
   4   8 -23       12.64       12.00     43.19 o 
   5   8 -23       28.99       44.17     31.24 o 
   1   9 -23       48.65       40.40     46.68 o 
   2   9 -23       13.58       19.40     33.62 o 
   3   9 -23       11.79        0.00     36.85 o 
   4   9 -23        3.98       35.43     35.43 o 
   1  10 -23       30.15       66.98     42.38 o 
   2  10 -23       17.87       37.72     40.74 o 
   3  10 -23        0.64        5.80     32.24 o 
   1  11 -23       19.77       38.00     41.06 o 
   0   0 -22      118.73       63.47     32.76 o 
   2   0 -22      268.80      146.79     68.46 o 
   4   0 -22      131.20      147.75     40.76 o 
   6   0 -22       14.71        0.00     38.39 o 
   0   1 -22      174.49      137.12     31.66 o 
   1   1 -22       30.50       25.89     28.89 o 
   2   1 -22       26.25       23.51     31.81 o 
   3   1 -22       28.95       99.33     31.46 o 
   4   1 -22        6.52       77.93     35.16 o 
   5   1 -22       54.09       49.43     41.46 o 
   6   1 -22       34.05       12.07     39.93 o 
   7   1 -22       15.23       12.45     41.25 o 
   0   2 -22      507.76      614.80     53.78 o 
   1   2 -22       28.11       50.41     30.30 o 
   2   2 -22      151.04      144.11     37.51 o 
   3   2 -22       81.40       90.73     46.26 o 
   4   2 -22        5.98       10.16     35.99 o 
   5   2 -22       28.39       17.00     40.55 o 
   6   2 -22        0.29       24.49     38.78 o 
   7   2 -22       26.13       18.62     49.29 o 
   0   3 -22       20.70       33.03     23.32 o 
   1   3 -22      180.12      184.27     40.20 o 
   2   3 -22      126.66      173.03     44.13 o 
   3   3 -22      524.47      561.84     67.48 o 
   4   3 -22       54.89       58.91     34.30 o 
   5   3 -22       50.32       58.63     31.03 o 
   6   3 -22        2.75        6.17     36.63 o 
   7   3 -22       10.59       44.46     44.46 o 
   0   4 -22       13.81        4.54     34.74 o 
   1   4 -22        4.64       18.42     29.09 o 
   2   4 -22       34.81       28.96     40.98 o 
   3   4 -22      184.16      218.14     42.18 o 
   4   4 -22       81.88       95.58     47.34 o 
   5   4 -22       29.80       42.01     42.01 o 
   6   4 -22        1.04        0.00     30.20 o 
   7   4 -22       33.24       29.39     31.63 o 
   0   5 -22        5.03       35.02     25.07 o 
   1   5 -22       67.46       81.22     34.44 o 
   2   5 -22      171.29      184.20     47.90 o 
   3   5 -22      107.69      127.52     46.69 o 
   4   5 -22      101.00      117.11     50.38 o 
   5   5 -22      113.05       78.96     51.92 o 
   6   5 -22       17.40       42.22     42.22 o 
   7   5 -22        3.81       33.19     33.19 o 
   0   6 -22       27.49       27.72     43.24 o 
   1   6 -22       35.24      106.11     43.61 o 
   2   6 -22       14.99        0.00     39.46 o 
   3   6 -22      103.07      105.58     40.63 o 
   4   6 -22      283.32      265.06     63.16 o 
   5   6 -22       15.94       42.37     39.66 o 
   6   6 -22       47.12        5.79     44.42 o 
   0   7 -22      713.04      765.85     91.81 o 
   1   7 -22      181.60      151.78     59.79 o 
   2   7 -22       68.53      109.37     44.66 o 
   3   7 -22       41.04       24.41     51.15 o 
   4   7 -22       55.79       54.83     43.50 o 
   5   7 -22       28.58       64.93     42.97 o 
   6   7 -22      158.70       59.48     47.46 o 
   0   8 -22      148.96      131.24     62.96 o 
   1   8 -22       47.45       19.45     46.28 o 
   2   8 -22        9.94       38.20     38.20 o 
   3   8 -22        6.98       62.42     39.47 o 
   4   8 -22       16.02       16.38     30.69 o 
   5   8 -22       50.37       28.05     43.83 o 
   0   9 -22       32.25       13.84     48.82 o 
   1   9 -22      164.83      216.10     53.21 o 
   2   9 -22       42.45       25.97     37.85 o 
   3   9 -22       18.69       12.36     35.01 o 
   4   9 -22       13.43       51.90     33.14 o 
   0  10 -22       15.82       21.03     52.93 o 
   1  10 -22       25.57       40.71     44.01 o 
   2  10 -22       40.43       19.17     50.72 o 
   3  10 -22       17.72       42.61     42.61 o 
   0  11 -22       74.94      139.88     38.28 o 
   1  11 -22       11.07       32.53     31.20 o 
   2  11 -22        3.90       37.80     37.80 o 
   2   0 -21      242.61       83.25     83.25 o 
   4   0 -21       41.84       39.31     39.31 o 
   6   0 -21        2.85       23.44     37.05 o 
   1   1 -21      456.26      478.45     48.26 o 
   2   1 -21       25.87       11.17     29.51 o 
   3   1 -21       69.83       69.90     16.52 o 
   4   1 -21       19.02       75.45     29.83 o 
   5   1 -21        6.86       16.13     40.62 o 
   6   1 -21        6.06        7.60     26.05 o 
   7   1 -21       15.36       56.27     41.98 o 
   1   2 -21       31.59       51.52     28.98 o 
   2   2 -21      206.15      216.22     38.69 o 
   3   2 -21      209.85      200.88     43.69 o 
   4   2 -21      589.28      682.39     69.58 o 
   5   2 -21      301.87      289.86     60.56 o 
   6   2 -21       54.96      164.60     48.36 o 
   7   2 -21        2.26       18.77     39.12 o 
   1   3 -21       67.85       16.03     38.82 o 
   2   3 -21        1.26       21.31     35.94 o 
   3   3 -21       51.85       51.55     41.15 o 
   4   3 -21        1.59       40.78     40.78 o 
   5   3 -21        4.94       52.00     33.19 o 
   6   3 -21        3.80       12.35     43.65 o 
   7   3 -21       16.17       55.50     38.49 o 
   1   4 -21       36.90       26.53     32.53 o 
   2   4 -21      212.23      266.22     50.50 o 
   3   4 -21      178.37      161.68     41.66 o 
   4   4 -21      394.74      336.06     64.97 o 
   5   4 -21        7.20        5.96     36.14 o 
   6   4 -21       74.71        6.17     43.06 o 
   7   4 -21       19.00       77.36     33.14 o 
   1   5 -21        9.03       19.66     28.67 o 
   2   5 -21        6.38        0.00     25.06 o 
   3   5 -21      116.71       48.82     46.92 o 
   4   5 -21       49.87      109.51     35.07 o 
   5   5 -21      174.71      102.43     41.29 o 
   6   5 -21       25.96       28.70      5.28 o 
   7   5 -21        5.08       39.75     39.75 o 
   1   6 -21      161.61      179.81     49.04 o 
   2   6 -21       20.82       50.09     44.24 o 
   3   6 -21       87.04       63.36     34.10 o 
   4   6 -21       93.34      113.19     48.72 o 
   5   6 -21        2.48       36.20     46.69 o 
   6   6 -21       10.06       17.46     26.71 o 
   1   7 -21       47.51       89.52     45.04 o 
   2   7 -21       41.34       47.91     44.82 o 
   3   7 -21       23.06       66.50     32.52 o 
   4   7 -21        4.31        0.00     39.29 o 
   5   7 -21       37.37       88.85     37.00 o 
   6   7 -21       38.33       21.97     37.21 o 
   1   8 -21      194.09      192.70     52.20 o 
   2   8 -21       62.41       25.25     39.96 o 
   3   8 -21       38.60       43.53     34.63 o 
   4   8 -21       12.55       84.51     37.23 o 
   5   8 -21       55.97      102.12     43.95 o 
   1   9 -21      126.23      145.45     21.26 o 
   2   9 -21       34.05       71.51     38.43 o 
   3   9 -21        1.27       49.79     31.75 o 
   4   9 -21       17.12        5.82     44.79 o 
   5   9 -21       44.66       26.22     33.58 o 
   1  10 -21       18.44        6.88     52.65 o 
   2  10 -21       17.58       12.94     46.57 o 
   3  10 -21       12.33        6.00     33.43 o 
   4  10 -21       17.62       43.26     30.60 o 
   1  11 -21        7.76       33.20     43.59 o 
   2  11 -21       43.65       12.21     45.79 o 
   0   0 -20     1115.56      960.90     65.92 o 
   2   0 -20      257.46      240.89     29.40 o 
   4   0 -20       81.58       66.58     33.53 o 
   6   0 -20      153.36      121.45     52.03 o 
   8   0 -20       39.23       43.62     43.62 o 
   0   1 -20       21.26       23.45     23.45 o 
   1   1 -20      513.97      513.46     51.60 o 
   2   1 -20      371.00      380.70     47.31 o 
   3   1 -20      137.84      142.54     36.27 o 
   4   1 -20        5.46       22.80     21.89 o 
   5   1 -20      119.89      110.41     35.25 o 
   6   1 -20      105.98       76.81     50.48 o 
   7   1 -20        1.67       49.42     49.42 o 
   8   1 -20        2.33       42.30     30.21 o 
   0   2 -20       40.75       41.18     22.22 o 
   1   2 -20       62.12       17.45     26.77 o 
   2   2 -20      166.91      149.91     33.93 o 
   3   2 -20      319.03      264.58     43.01 o 
   4   2 -20      102.39       67.24     41.27 o 
   5   2 -20      129.79      207.80     45.13 o 
   6   2 -20       64.35       12.10     42.74 o 
   7   2 -20       18.06       25.16     41.75 o 
   0   3 -20       73.56      138.15     31.88 o 
   1   3 -20      201.87      129.90     33.32 o 
   2   3 -20       72.57       32.71     35.18 o 
   3   3 -20      207.24      267.40     51.91 o 
   4   3 -20        1.12        0.37     34.96 o 
   5   3 -20       75.89       79.54     46.87 o 
   6   3 -20        0.60        6.16     42.88 o 
   7   3 -20        5.07       37.23     33.99 o 
   0   4 -20       11.90       16.61     31.66 o 
   1   4 -20       13.21        4.29     27.92 o 
   2   4 -20       29.45       31.58     29.54 o 
   3   4 -20       27.30       29.46     31.82 o 
   4   4 -20      105.03      102.41     44.13 o 
   5   4 -20       23.99       11.73     36.07 o 
   6   4 -20        2.93       42.95     37.33 o 
   7   4 -20       39.59       48.01     48.01 o 
   0   5 -20       17.12        4.68     32.64 o 
   1   5 -20      119.74      176.19     37.22 o 
   2   5 -20       20.58       36.84     36.84 o 
   3   5 -20       88.59      116.31     38.13 o 
   4   5 -20        4.41       16.95     32.50 o 
   5   5 -20       70.33       83.48     49.17 o 
   6   5 -20       29.29       42.30     49.46 o 
   7   5 -20        7.32       44.49     44.49 o 
   0   6 -20      276.62      308.90     52.64 o 
   1   6 -20       20.94       26.51     31.41 o 
   2   6 -20        7.86        0.00     39.94 o 
   3   6 -20       11.80       22.63     40.75 o 
   4   6 -20       20.56       17.64     41.97 o 
   5   6 -20       24.45       17.96     37.40 o 
   6   6 -20        7.47       35.09     37.91 o 
   0   7 -20      480.69      623.54     73.95 o 
   1   7 -20      247.21      286.73     47.88 o 
   2   7 -20       15.96        0.00     45.56 o 
   3   7 -20       18.51        5.98     44.20 o 
   4   7 -20       40.77       12.05     42.50 o 
   5   7 -20       39.69       53.30     44.73 o 
   6   7 -20       69.49       49.94     31.89 o 
   0   8 -20       53.79       12.73     42.38 o 
   1   8 -20      149.96      126.97     54.62 o 
   2   8 -20       11.53       31.29     40.04 o 
   3   8 -20        1.18        6.16     33.20 o 
   4   8 -20       64.85       66.28     41.33 o 
   5   8 -20       60.74        0.00     37.03 o 
   0   9 -20      168.48      143.10     56.63 o 
   1   9 -20      111.91      141.19     38.63 o 
   2   9 -20       33.98       51.86     45.88 o 
   3   9 -20        3.18       12.44     42.26 o 
   4   9 -20       74.94       99.92     42.77 o 
   5   9 -20       54.88       58.68     28.72 o 
   0  10 -20      236.10      137.88     68.28 o 
   1  10 -20       25.71       20.67     54.71 o 
   2  10 -20       65.52       25.99     41.15 o 
   3  10 -20        4.67       18.20     40.68 o 
   4  10 -20        0.85        5.51     33.53 o 
   0  11 -20       69.40        0.00     52.51 o 
   1  11 -20        5.83        6.73     37.62 o 
   2  11 -20       78.43       99.75     36.34 o 
   3  11 -20       81.29       45.01     37.28 o 
   2   0 -19       26.72       52.98     52.98 o 
   4   0 -19       46.49       68.37     32.54 o 
   6   0 -19       57.62       17.13     45.23 o 
   8   0 -19      162.30      165.85     46.36 o 
   1   1 -19       16.66       40.30     24.19 o 
   2   1 -19       49.23       30.06     28.93 o 
   3   1 -19       37.45       49.22     30.98 o 
   4   1 -19       52.89       66.06     27.50 o 
   5   1 -19      101.23       76.98     40.76 o 
   6   1 -19       31.71       49.84     49.84 o 
   7   1 -19        1.79        0.00     43.50 o 
   8   1 -19       20.00       33.64     33.64 o 
   1   2 -19        4.46       16.51     27.05 o 
   2   2 -19      129.82      182.12     34.46 o 
   3   2 -19       19.54       96.85     32.76 o 
   4   2 -19       19.19       32.59     42.44 o 
   5   2 -19       85.00       80.41     44.55 o 
   6   2 -19       63.17       29.91     46.01 o 
   7   2 -19       37.59       12.62     44.61 o 
   8   2 -19        8.65       40.75     40.75 o 
   1   3 -19       71.48       51.02     28.68 o 
   2   3 -19       49.34       23.54     25.44 o 
   3   3 -19      228.91      232.00     46.50 o 
   4   3 -19      163.82      163.69     44.65 o 
   5   3 -19       32.51       22.32     35.33 o 
   6   3 -19       11.80       41.68     41.68 o 
   7   3 -19        1.06        6.25     42.67 o 
   1   4 -19       13.78       44.94     24.17 o 
   2   4 -19        9.22       52.14     26.12 o 
   3   4 -19      186.55      169.64     17.65 o 
   4   4 -19     1038.49     1094.57     88.08 o 
   5   4 -19        8.94       50.19     50.19 o 
   6   4 -19        1.04       41.27     41.27 o 
   7   4 -19       17.76      108.55     41.81 o 
   1   5 -19       11.91       39.87     39.87 o 
   2   5 -19       23.86       14.46     32.28 o 
   3   5 -19       83.09       36.00     36.00 o 
   4   5 -19       48.09       60.99     37.99 o 
   5   5 -19        7.82        5.87     41.20 o 
   6   5 -19       10.09       84.25     37.11 o 
   7   5 -19       45.41       80.36     29.26 o 
   1   6 -19      183.43      273.44     47.03 o 
   2   6 -19      249.38      211.98     56.05 o 
   3   6 -19       63.27       44.19     41.34 o 
   4   6 -19        9.66       28.89     37.86 o 
   5   6 -19       10.07       29.72     40.71 o 
   6   6 -19      118.26      152.19     41.41 o 
   7   6 -19       17.53       26.77     29.81 o 
   1   7 -19      290.49      183.32     58.40 o 
   2   7 -19      388.18      403.71     62.62 o 
   3   7 -19        4.27        5.83     42.67 o 
   4   7 -19       14.58       42.88     42.88 o 
   5   7 -19        3.45        5.93     32.83 o 
   6   7 -19       32.75       44.67     44.67 o 
   1   8 -19      147.53      156.42     61.60 o 
   2   8 -19        0.95       43.18     43.18 o 
   3   8 -19      161.63      189.46     42.80 o 
   4   8 -19      128.84      108.05     55.01 o 
   5   8 -19      124.47      149.06     42.93 o 
   6   8 -19        7.36       15.55     29.77 o 
   1   9 -19       95.33       73.50     53.86 o 
   2   9 -19       54.84       12.94     48.26 o 
   3   9 -19       12.39        9.33     39.83 o 
   4   9 -19       10.77       47.16     44.15 o 
   5   9 -19       16.83       38.97     38.97 o 
   1  10 -19      102.48       41.43     60.99 o 
   2  10 -19       31.29       19.60     40.78 o 
   3  10 -19       44.05       73.33     33.44 o 
   4  10 -19        3.32       39.08     33.98 o 
   1  11 -19       20.87       13.66     48.37 o 
   2  11 -19       38.65       25.33     48.16 o 
   3  11 -19        6.79       40.10     31.91 o 
   1  12 -19       23.65       12.80     36.17 o 
   0   0 -18       24.01       11.59     17.86 o 
   2   0 -18       23.68       18.50     26.23 o 
   4   0 -18        2.91       12.31     27.59 o 
   6   0 -18       32.08       78.58     37.21 o 
   8   0 -18       13.00       87.07     38.32 o 
   0   1 -18     1660.10     1663.90     74.49 o 
   1   1 -18      918.07      971.93     59.10 o 
   2   1 -18       93.51       75.84     27.93 o 
   3   1 -18      105.33       83.18     26.34 o 
   4   1 -18        6.14       29.79     29.79 o 
   5   1 -18        2.51       35.07     40.43 o 
   6   1 -18       69.31       11.53     53.42 o 
   7   1 -18       71.68       81.48     41.12 o 
   8   1 -18      126.58       62.18     52.02 o 
   0   2 -18     1044.02     1079.15     65.92 o 
   1   2 -18       65.33       56.20     21.64 o 
   2   2 -18     1135.92     1180.37     66.54 o 
   3   2 -18       79.96       62.06     33.81 o 
   4   2 -18       85.90       40.65     34.13 o 
   5   2 -18      350.25      419.76     60.74 o 
   6   2 -18       43.42       35.50     38.33 o 
   7   2 -18       39.43       56.74     47.56 o 
   8   2 -18       13.99       12.16     43.05 o 
   0   3 -18      140.04      164.77     29.86 o 
   1   3 -18       23.06        6.93     21.43 o 
   2   3 -18       25.34       41.36     25.79 o 
   3   3 -18       27.62       12.64     26.39 o 
   4   3 -18       19.00       43.40     30.14 o 
   5   3 -18       94.00      104.04     50.45 o 
   6   3 -18       12.20       36.12     41.67 o 
   7   3 -18        8.67       47.79     47.79 o 
   8   3 -18       10.51       34.92     37.69 o 
   0   4 -18      457.01      444.21     47.91 o 
   1   4 -18      112.60       74.49     33.50 o 
   2   4 -18       98.72       67.05     30.17 o 
   3   4 -18      175.81      202.74     45.62 o 
   4   4 -18      153.40      215.50     45.30 o 
   5   4 -18       51.34       33.93     39.20 o 
   6   4 -18       17.32       24.13     47.50 o 
   7   4 -18       43.65       36.21     39.15 o 
   0   5 -18        0.59        0.00     28.03 o 
   1   5 -18      215.34      142.09     44.00 o 
   2   5 -18      127.88      149.19     40.13 o 
   3   5 -18      319.16      250.26     53.89 o 
   4   5 -18       18.85       43.33     38.32 o 
   5   5 -18       15.45       86.90     33.29 o 
   6   5 -18        3.91        5.94     29.88 o 
   7   5 -18        0.54       11.54     33.63 o 
   0   6 -18        5.01       29.48     36.14 o 
   1   6 -18      161.71      175.33     36.48 o 
   2   6 -18       41.49       51.58     34.97 o 
   3   6 -18      175.66       91.74     57.35 o 
   4   6 -18       13.94        5.65     41.30 o 
   5   6 -18       27.52       17.63     41.90 o 
   6   6 -18       32.26       11.66     33.02 o 
   7   6 -18        0.13       21.61     33.34 o 
   0   7 -18        5.01       11.07     45.67 o 
   1   7 -18      951.20     1046.67     86.88 o 
   2   7 -18       88.99       11.28     48.56 o 
   3   7 -18      146.47      115.09     32.51 o 
   4   7 -18       61.26       82.08     38.85 o 
   5   7 -18        7.97       70.32     24.86 o 
   6   7 -18        1.48       11.19     38.01 o 
   0   8 -18      355.38      411.10     69.12 o 
   1   8 -18      568.41      406.31     89.22 o 
   2   8 -18       88.11       66.89     41.70 o 
   3   8 -18      187.60      205.25     46.00 o 
   4   8 -18       12.62       17.88     44.97 o 
   5   8 -18       96.51      108.94     42.53 o 
   6   8 -18       26.32       41.91     26.73 o 
   0   9 -18      677.84      888.42     85.31 o 
   1   9 -18       52.72       86.09     40.25 o 
   2   9 -18        3.32        6.42     42.01 o 
   3   9 -18        9.45       30.92     37.63 o 
   4   9 -18       10.92       47.55     47.55 o 
   5   9 -18       36.22       21.81     40.78 o 
   0  10 -18      847.91      784.93    102.60 o 
   1  10 -18       70.34      110.50     62.56 o 
   2  10 -18        3.64       43.88     43.88 o 
   3  10 -18        3.51       24.51     43.38 o 
   4  10 -18       17.04        0.00     41.42 o 
   0  11 -18      569.86      503.01     80.40 o 
   1  11 -18       22.48       76.00     37.20 o 
   2  11 -18       34.32      115.12     41.47 o 
   3  11 -18        1.65       23.26     41.12 o 
   0  12 -18       31.48       84.04     39.32 o 
   1  12 -18       52.43      137.19     43.84 o 
   2   0 -17       23.26        0.00     27.65 o 
   4   0 -17      416.30      422.96     53.79 o 
   6   0 -17       79.19      104.86     40.92 o 
   8   0 -17       40.98       31.38     45.67 o 
   1   1 -17      473.56      483.36     42.56 o 
   2   1 -17      110.78       89.63     29.30 o 
   3   1 -17       60.96       69.08     25.87 o 
   4   1 -17       17.35        4.10     26.28 o 
   5   1 -17       33.99       58.66     33.88 o 
   6   1 -17      127.44      159.06     51.44 o 
   7   1 -17       32.99       68.74     37.01 o 
   8   1 -17       32.16       56.48     44.84 o 
   1   2 -17       70.46      106.23     23.97 o 
   2   2 -17      230.07      197.56     35.66 o 
   3   2 -17       54.34       48.45     22.66 o 
   4   2 -17      130.47       83.25     49.34 o 
   5   2 -17      102.77       66.72     42.03 o 
   6   2 -17       82.72       87.67     39.22 o 
   7   2 -17       14.84       18.82     47.46 o 
   8   2 -17       67.06       67.55     44.74 o 
   1   3 -17      177.36      204.98     32.75 o 
   2   3 -17       26.48       18.02     29.01 o 
   3   3 -17      219.41      171.17     39.91 o 
   4   3 -17       43.98       32.85     37.78 o 
   5   3 -17      206.22      300.20     42.18 o 
   6   3 -17       16.25        5.90     43.23 o 
   7   3 -17       68.97       30.99     42.52 o 
   8   3 -17        0.53        0.00     40.68 o 
   1   4 -17      721.23      785.52     60.98 o 
   2   4 -17     1087.76     1205.63     79.48 o 
   3   4 -17       23.08       13.36     25.65 o 
   4   4 -17       47.26       59.96     29.94 o 
   5   4 -17       45.19       72.11     45.38 o 
   6   4 -17       63.45       47.66     30.40 o 
   7   4 -17       42.81       24.14     40.90 o 
   8   4 -17       45.10       16.52     34.38 o 
   1   5 -17      328.96      269.85     51.92 o 
   2   5 -17       78.43       27.02     41.29 o 
   3   5 -17      367.06      369.25     48.60 o 
   4   5 -17       23.87       84.60     21.11 o 
   5   5 -17       47.07        5.68     46.57 o 
   6   5 -17       12.66       23.68     41.89 o 
   7   5 -17       27.99       34.66     42.41 o 
   1   6 -17      329.44      364.44     49.82 o 
   2   6 -17       53.07       75.12     37.84 o 
   3   6 -17      239.72      194.61     51.83 o 
   4   6 -17      385.77      405.46     57.97 o 
   5   6 -17       20.13       11.58     46.26 o 
   6   6 -17       12.52       34.83     42.69 o 
   7   6 -17       37.46       21.79     28.77 o 
   1   7 -17      813.84      666.42     86.03 o 
   2   7 -17      106.52      143.33     51.11 o 
   3   7 -17       42.25       61.99     43.32 o 
   4   7 -17       12.17       40.42     37.82 o 
   5   7 -17       29.67       52.26     36.26 o 
   6   7 -17        2.09        5.62     38.42 o 
   7   7 -17       40.57       25.04     26.99 o 
   1   8 -17      284.61      296.35     63.17 o 
   2   8 -17      848.56     1016.26     94.17 o 
   3   8 -17       61.55        5.94     50.16 o 
   4   8 -17        9.07       53.09     42.13 o 
   5   8 -17       33.25       85.81     32.86 o 
   6   8 -17        0.96       36.96     32.14 o 
   1   9 -17       30.60       78.57     50.71 o 
   2   9 -17      196.12      215.57     61.50 o 
   3   9 -17       59.19       79.88     47.94 o 
   4   9 -17       32.46       11.78     34.32 o 
   5   9 -17        4.71       27.41     22.60 o 
   1  10 -17      110.77       48.23     53.76 o 
   2  10 -17        6.15       71.82     38.63 o 
   3  10 -17       16.38       43.00     37.35 o 
   4  10 -17       24.85       68.13     34.07 o 
   5  10 -17       34.64       50.37     36.35 o 
   1  11 -17       86.90       55.61     49.18 o 
   2  11 -17       21.09       19.32     43.22 o 
   3  11 -17        5.97       35.29     35.29 o 
   1  12 -17       26.38       45.59     45.59 o 
   2  12 -17       27.75       30.07     46.94 o 
   0   0 -16      203.63      209.58     30.80 o 
   2   0 -16      113.84      104.19     27.17 o 
   4   0 -16     1231.76     1319.02     85.25 o 
   6   0 -16      224.66      211.45     50.60 o 
   8   0 -16       15.59       25.24     39.94 o 
   0   1 -16     5225.50     5191.89    119.52 o 
   1   1 -16       37.47       12.81     20.66 o 
   2   1 -16       38.96       19.80     25.10 o 
   3   1 -16      333.65      349.73     47.58 o 
   4   1 -16        5.05       28.29     28.29 o 
   5   1 -16       90.86      114.52     38.77 o 
   6   1 -16       91.04       72.76     45.83 o 
   7   1 -16        6.43       12.45     39.36 o 
   8   1 -16        1.76       31.59     40.49 o 
   0   2 -16     5924.14     6034.86    132.07 o 
   1   2 -16      319.13      323.41     37.59 o 
   2   2 -16       21.22       24.69     15.76 o 
   3   2 -16        3.63        7.16     24.28 o 
   4   2 -16       28.35       33.96     33.96 o 
   5   2 -16       85.64       90.40     46.00 o 
   6   2 -16      175.47       98.00     52.50 o 
   7   2 -16      277.12      368.93     71.60 o 
   8   2 -16      230.17      117.40     54.91 o 
   0   3 -16      124.93      141.98     28.48 o 
   1   3 -16      595.42      510.02     47.57 o 
   2   3 -16      670.70      779.69     58.35 o 
   3   3 -16      232.66      192.56     39.87 o 
   4   3 -16      219.78      163.96     48.63 o 
   5   3 -16      393.89      424.87     58.15 o 
   6   3 -16      105.54      187.36     43.82 o 
   7   3 -16        9.36       43.18     30.82 o 
   8   3 -16        1.05        2.65     16.72 o 
   0   4 -16      805.26      809.25     61.70 o 
   1   4 -16      877.46      954.54     64.97 o 
   2   4 -16      602.28      686.60     61.93 o 
   3   4 -16       64.45       51.72     36.55 o 
   4   4 -16       22.66        4.84     36.00 o 
   5   4 -16      367.89      380.04     60.47 o 
   6   4 -16       68.40       41.16     45.92 o 
   7   4 -16      108.06      132.05     43.28 o 
   8   4 -16       40.36        5.58     40.48 o 
   0   5 -16      983.58     1315.65     77.53 o 
   1   5 -16      294.86      280.64     42.06 o 
   2   5 -16      553.80      557.32     58.73 o 
   3   5 -16      370.63      348.70     49.39 o 
   4   5 -16       16.60       25.75     36.06 o 
   5   5 -16       38.57       55.80     48.62 o 
   6   5 -16       15.60       17.56     41.81 o 
   7   5 -16       26.87       46.89     46.89 o 
   0   6 -16      241.53      215.58     46.10 o 
   1   6 -16      477.19      470.94     63.86 o 
   2   6 -16      106.92       72.90     42.12 o 
   3   6 -16      574.40      486.50     70.77 o 
   4   6 -16      154.93      108.64     40.64 o 
   5   6 -16       34.84       39.89     31.75 o 
   6   6 -16       28.80        5.74     39.55 o 
   7   6 -16       50.39       16.38     36.68 o 
   0   7 -16       73.06       15.69     39.38 o 
   1   7 -16      122.56       74.55     47.66 o 
   2   7 -16       49.46       21.49     43.06 o 
   3   7 -16      386.67      364.10     64.80 o 
   4   7 -16      102.59      130.48     49.80 o 
   5   7 -16        7.83       51.72     43.37 o 
   6   7 -16        2.99       11.20     28.55 o 
   7   7 -16       15.62       45.58     36.19 o 
   0   8 -16       34.19       45.57     40.24 o 
   1   8 -16       68.46       59.34     47.48 o 
   2   8 -16      264.95      281.73     61.00 o 
   3   8 -16       64.32       70.32     37.96 o 
   4   8 -16        3.75       37.33     37.33 o 
   5   8 -16       33.74       74.01     31.68 o 
   6   8 -16        3.63       26.54     37.16 o 
   0   9 -16      293.24      266.93     53.03 o 
   1   9 -16       90.21       38.85     44.83 o 
   2   9 -16      418.85      526.51     73.62 o 
   3   9 -16       77.77       73.01     42.19 o 
   4   9 -16       23.37       17.61     36.61 o 
   5   9 -16       21.86       37.65     37.65 o 
   6   9 -16       29.72        9.73     37.07 o 
   0  10 -16      305.11      395.73     66.58 o 
   1  10 -16        1.54       41.16     37.52 o 
   2  10 -16      164.56      142.96     56.66 o 
   3  10 -16        6.72        6.15     40.24 o 
   4  10 -16       60.28       47.69     47.69 o 
   5  10 -16       38.10       81.57     27.00 o 
   0  11 -16      285.60      236.07     63.63 o 
   1  11 -16        8.97       20.90     46.86 o 
   2  11 -16       12.72       38.88     38.88 o 
   3  11 -16       18.68       29.62     33.02 o 
   4  11 -16        8.79       10.55     39.51 o 
   0  12 -16       27.40       52.38     33.38 o 
   1  12 -16        6.47       20.23     42.07 o 
   2  12 -16       29.74       12.21     34.54 o 
   2   0 -15      139.82      142.89     19.73 o 
   4   0 -15      452.73      515.46     64.24 o 
   6   0 -15      611.62      543.30     74.97 o 
   8   0 -15      422.40      329.87     67.15 o 
   1   1 -15      382.19      350.23     36.86 o 
   2   1 -15      767.96      742.90     50.43 o 
   3   1 -15     1300.58     1246.05     69.48 o 
   4   1 -15        9.42       34.48     19.90 o 
   5   1 -15       10.35       18.63     32.94 o 
   6   1 -15      163.83      137.89     49.05 o 
   7   1 -15      224.78      167.05     61.53 o 
   8   1 -15      111.06      139.68     50.80 o 
   1   2 -15     1680.28     1611.90     71.87 o 
   2   2 -15      572.97      631.82     48.20 o 
   3   2 -15       53.49      103.22     23.85 o 
   4   2 -15       76.16       61.79     35.70 o 
   5   2 -15       48.09       78.55     39.27 o 
   6   2 -15      213.72      142.04     48.58 o 
   7   2 -15      125.29       93.17     41.64 o 
   8   2 -15       57.89       49.59     35.04 o 
   1   3 -15     1013.20      941.43     59.78 o 
   2   3 -15      840.21      905.56     62.54 o 
   3   3 -15      149.17      185.73     40.66 o 
   4   3 -15      129.57       97.27     41.51 o 
   5   3 -15      748.72      651.07     78.57 o 
   6   3 -15      176.98      103.74     59.93 o 
   7   3 -15       77.57       42.85     50.11 o 
   8   3 -15        9.86       29.66     35.08 o 
   1   4 -15      425.92      400.28     47.27 o 
   2   4 -15      102.09      145.47     34.79 o 
   3   4 -15       97.75       29.20     35.59 o 
   4   4 -15      316.36      259.59     50.64 o 
   5   4 -15      363.66      398.06     61.66 o 
   6   4 -15      669.88      619.63     78.79 o 
   7   4 -15      219.37      244.60     50.26 o 
   8   4 -15        4.30       50.37     25.63 o 
   1   5 -15      479.64      492.91     57.37 o 
   2   5 -15       10.42        8.38     28.53 o 
   3   5 -15      221.56      136.95     48.76 o 
   4   5 -15      545.10      506.69     65.97 o 
   5   5 -15       84.37      103.92     40.54 o 
   6   5 -15       56.12       63.55     37.01 o 
   7   5 -15        0.22       40.27     34.99 o 
   8   5 -15        4.28       20.76     38.84 o 
   1   6 -15       56.77       91.22     34.14 o 
   2   6 -15       44.97       51.89     37.97 o 
   3   6 -15      976.29      796.93     81.52 o 
   4   6 -15       55.71       21.25     48.06 o 
   5   6 -15      105.87      112.00     48.21 o 
   6   6 -15        5.73       11.40     40.40 o 
   7   6 -15       59.68       16.42     36.71 o 
   1   7 -15       51.05      108.92     41.18 o 
   2   7 -15      407.07      445.80     63.18 o 
   3   7 -15      778.11      771.04     79.03 o 
   4   7 -15       54.58       16.74     34.80 o 
   5   7 -15       35.71       51.13     42.85 o 
   6   7 -15       27.49       72.49     33.94 o 
   7   7 -15       46.00       25.53     37.19 o 
   1   8 -15       59.28       93.04     36.75 o 
   2   8 -15      364.83      299.29     68.61 o 
   3   8 -15       28.93       11.51     46.08 o 
   4   8 -15      158.12      201.61     44.27 o 
   5   8 -15       17.77       17.00     29.41 o 
   6   8 -15        2.10       21.30     28.15 o 
   1   9 -15       66.34       44.66     41.89 o 
   2   9 -15       63.65      105.19     45.05 o 
   3   9 -15      172.48      240.89     54.50 o 
   4   9 -15       87.61       99.04     39.96 o 
   5   9 -15       73.31       27.47     48.21 o 
   6   9 -15        4.06        4.92     33.75 o 
   1  10 -15        5.94       51.45     51.45 o 
   2  10 -15       57.26       19.41     43.33 o 
   3  10 -15       56.70      128.37     52.91 o 
   4  10 -15        1.95        8.85     32.26 o 
   5  10 -15        5.47       20.60     34.89 o 
   1  11 -15        7.51       27.95     47.40 o 
   2  11 -15        9.66       35.55     35.55 o 
   3  11 -15        9.43       35.74     35.74 o 
   4  11 -15       29.92       69.45     29.74 o 
   1  12 -15       25.43       81.77     40.91 o 
   2  12 -15       18.70       67.98     29.64 o 
   3  12 -15        5.72       10.97     34.67 o 
   0   0 -14     1437.10     1422.26     60.15 o 
   2   0 -14     2892.11     2842.04     96.67 o 
   4   0 -14     3515.45     3602.74    118.99 o 
   6   0 -14       37.89        5.21     46.52 o 
   8   0 -14      418.92      439.03     75.58 o 
   0   1 -14     2154.90     1990.29     68.90 o 
   1   1 -14      196.39      154.97     27.79 o 
   2   1 -14      820.54      867.06     53.70 o 
   3   1 -14      869.49      920.94     62.23 o 
   4   1 -14        8.99       11.14     29.44 o 
   5   1 -14       13.56       77.39     33.17 o 
   6   1 -14      839.27      858.99     85.66 o 
   7   1 -14      158.13      184.42     62.08 o 
   8   1 -14       65.56      108.15     40.74 o 
   0   2 -14        7.83       20.55     20.55 o 
   1   2 -14     1612.97     1570.48     70.06 o 
   2   2 -14     3166.17     3373.36    103.56 o 
   3   2 -14       55.43       29.77     23.64 o 
   4   2 -14       45.81       71.97     24.02 o 
   5   2 -14        4.80       24.02     25.84 o 
   6   2 -14      481.99      514.66     72.92 o 
   7   2 -14       68.98       12.33     55.10 o 
   8   2 -14       50.89       18.61     41.61 o 
   0   3 -14      614.88      641.75     46.66 o 
   1   3 -14     1667.70     1641.90     73.63 o 
   2   3 -14      409.14      462.31     47.39 o 
   3   3 -14       68.42       69.47     31.21 o 
   4   3 -14      227.22      214.59     39.82 o 
   5   3 -14     1383.67     1286.62     98.74 o 
   6   3 -14      187.29      266.39     55.20 o 
   7   3 -14       29.69       60.69     46.17 o 
   8   3 -14       16.47        0.00     38.52 o 
   0   4 -14       23.53       44.04     28.10 o 
   1   4 -14      192.58      175.19     39.53 o 
   2   4 -14      383.18      347.83     46.62 o 
   3   4 -14       52.73       44.29     29.27 o 
   4   4 -14      248.13      242.85     41.70 o 
   5   4 -14      312.26      342.17     49.18 o 
   6   4 -14      472.94      484.32     65.68 o 
   7   4 -14      219.62      177.71     54.26 o 
   8   4 -14        2.28       28.11     36.00 o 
   0   5 -14       54.15       62.38     25.15 o 
   1   5 -14      607.57      639.30     56.91 o 
   2   5 -14       95.31       97.35     38.49 o 
   3   5 -14       99.29        0.00     40.53 o 
   4   5 -14       26.49       14.66     32.76 o 
   5   5 -14      159.69      192.70     47.27 o 
   6   5 -14      311.05      171.03     57.60 o 
   7   5 -14        8.42       57.36     33.46 o 
   8   5 -14        7.24       15.74     27.22 o 
   0   6 -14       23.20       72.41     29.19 o 
   1   6 -14      185.38      141.34     37.97 o 
   2   6 -14       33.12       41.67     41.67 o 
   3   6 -14     1037.70     1084.44     82.47 o 
   4   6 -14      770.11      860.39     76.85 o 
   5   6 -14      284.47      275.11     60.81 o 
   6   6 -14       84.00       87.38     17.30 o 
   7   6 -14       17.04       10.94     33.77 o 
   0   7 -14       34.74       33.28     35.29 o 
   1   7 -14        0.96       10.11     35.71 o 
   2   7 -14       46.60       51.08     32.35 o 
   3   7 -14      255.62      179.02     60.06 o 
   4   7 -14       64.78      169.37     44.73 o 
   5   7 -14      185.03      145.72     48.22 o 
   6   7 -14       15.43        0.00     33.28 o 
   7   7 -14       24.69       15.42     34.48 o 
   0   8 -14       82.15       74.99     42.20 o 
   1   8 -14       94.93      131.03     43.78 o 
   2   8 -14       38.04       22.58     39.90 o 
   3   8 -14       53.95       33.94     43.83 o 
   4   8 -14      141.39      131.04     22.26 o 
   5   8 -14      102.59      146.07     42.02 o 
   6   8 -14        9.15       37.30     34.96 o 
   0   9 -14      152.89      112.78     48.62 o 
   1   9 -14        2.91       44.06     46.67 o 
   2   9 -14       52.41       61.01     44.03 o 
   3   9 -14       53.74       35.69     50.51 o 
   4   9 -14       55.20        0.00     37.45 o 
   5   9 -14       49.47       32.97     38.04 o 
   6   9 -14       39.10        4.95     30.18 o 
   0  10 -14        1.93        0.00     44.32 o 
   1  10 -14       13.68       33.83     27.90 o 
   2  10 -14        0.75       12.84     33.97 o 
   3  10 -14       88.79      121.65     45.52 o 
   4  10 -14       13.59       39.94     28.55 o 
   5  10 -14       30.92       20.70     40.80 o 
   0  11 -14       23.43       19.95     52.71 o 
   1  11 -14        6.57       41.92     34.26 o 
   2  11 -14        1.37       32.46     38.40 o 
   3  11 -14       13.15       11.94     37.79 o 
   4  11 -14       15.79       21.53     34.08 o 
   0  12 -14       29.68       52.50     33.48 o 
   1  12 -14       25.71        0.00     41.22 o 
   2  12 -14       13.21       37.45     43.22 o 
   3  12 -14        5.98       55.51     32.39 o 
   2   0 -13     3880.22     4016.47    124.96 o 
   4   0 -13      374.02      369.45     52.63 o 
   6   0 -13       40.20       36.04     28.61 o 
   8   0 -13      287.77      280.40     73.75 o 
   1   1 -13     1096.65      913.89     48.16 o 
   2   1 -13     2684.00     2623.34     84.26 o 
   3   1 -13      725.87      743.99     55.33 o 
   4   1 -13      415.80      384.52     46.46 o 
   5   1 -13      348.14      494.19     50.58 o 
   6   1 -13       60.79      112.58     46.42 o 
   7   1 -13      246.05      238.08     62.52 o 
   8   1 -13      592.28      700.07     88.66 o 
   1   2 -13     1007.44     1044.59     55.86 o 
   2   2 -13      255.20      328.88     32.46 o 
   3   2 -13      710.50      743.61     51.79 o 
   4   2 -13      488.40      493.21     51.33 o 
   5   2 -13       20.82        9.81     30.06 o 
   6   2 -13      197.29      231.17     55.57 o 
   7   2 -13      128.61      134.19     64.50 o 
   8   2 -13      109.00       18.61     41.55 o 
   1   3 -13     2276.95     2189.92     82.44 o 
   2   3 -13      124.06      133.52     28.11 o 
   3   3 -13       17.28       38.79     24.18 o 
   4   3 -13       31.42       12.52     29.76 o 
   5   3 -13      282.36      312.71     51.68 o 
   6   3 -13      233.27      256.07     57.27 o 
   7   3 -13      177.10      138.18     50.64 o 
   8   3 -13       90.50      148.64     44.11 o 
   1   4 -13      311.99      335.69     36.91 o 
   2   4 -13      412.23      413.57     46.99 o 
   3   4 -13      128.72      201.99     33.85 o 
   4   4 -13      224.24      217.84     43.76 o 
   5   4 -13      278.01      339.10     51.40 o 
   6   4 -13      180.32      184.88     52.25 o 
   7   4 -13      224.95      246.92     49.91 o 
   8   4 -13       31.60       45.21     34.84 o 
   1   5 -13      864.87      811.10     64.90 o 
   2   5 -13      129.48       97.82     32.06 o 
   3   5 -13      201.83      273.79     42.76 o 
   4   5 -13      104.24      128.15     44.26 o 
   5   5 -13      181.30      157.18     54.47 o 
   6   5 -13       42.29       11.27     47.07 o 
   7   5 -13       39.01      102.82     34.27 o 
   8   5 -13       18.22       31.77     34.27 o 
   1   6 -13      113.68      136.81     35.27 o 
   2   6 -13       91.41      119.54     33.42 o 
   3   6 -13      163.07      216.46     47.08 o 
   4   6 -13       18.22       55.68     36.85 o 
   5   6 -13      272.42      173.01     55.11 o 
   6   6 -13        1.01       45.88     45.88 o 
   7   6 -13       13.61       21.95     36.39 o 
   1   7 -13      197.91      250.80     44.27 o 
   2   7 -13       62.03       64.68     30.32 o 
   3   7 -13       20.73       87.44     32.96 o 
   4   7 -13      755.17      712.76     76.73 o 
   5   7 -13      301.67      304.21     59.31 o 
   6   7 -13        3.90       22.09     37.47 o 
   7   7 -13        4.57       34.67     34.67 o 
   1   8 -13        1.47       43.92     43.92 o 
   2   8 -13       19.27       38.69     40.94 o 
   3   8 -13      404.44      338.65     59.53 o 
   4   8 -13      181.40      202.93     52.57 o 
   5   8 -13       25.10       21.64     34.82 o 
   6   8 -13       30.19       10.64     32.84 o 
   7   8 -13        6.47       18.95     35.45 o 
   1   9 -13       23.11        0.00     37.19 o 
   2   9 -13      124.66      180.31     48.82 o 
   3   9 -13      221.24      252.70     54.15 o 
   4   9 -13        7.95        0.00     37.18 o 
   5   9 -13        1.25        2.91     22.59 o 
   6   9 -13        1.54       20.00     30.81 o 
   1  10 -13       18.75       48.28     48.28 o 
   2  10 -13        8.41       44.52     41.74 o 
   3  10 -13       39.74       42.73     42.73 o 
   4  10 -13       43.41       74.00     31.66 o 
   5  10 -13        7.29       32.52     32.52 o 
   1  11 -13       30.33       13.92     52.21 o 
   2  11 -13        2.94        6.52     34.94 o 
   3  11 -13       51.49       53.81     31.09 o 
   4  11 -13        3.76       21.65     35.94 o 
   1  12 -13        0.30       55.34     39.12 o 
   2  12 -13        6.97       43.96     38.24 o 
   3  12 -13        1.14       22.45     29.68 o 
   0   0 -12     6108.56     5899.27    107.86 o 
   2   0 -12    10927.13    11432.45    159.99 o 
   4   0 -12      201.79      215.81     33.97 o 
   6   0 -12      649.54      683.41     67.35 o 
   8   0 -12      230.08      140.32     55.60 o 
   0   1 -12     3641.95     3454.06     83.49 o 
   1   1 -12     1709.72     1530.58     57.95 o 
   2   1 -12      171.00      136.16     30.45 o 
   3   1 -12      556.13      497.98     46.64 o 
   4   1 -12      597.35      596.94     55.09 o 
   5   1 -12      115.89      122.17     44.89 o 
   6   1 -12      121.80      169.19     45.44 o 
   7   1 -12       29.44       48.49     45.32 o 
   8   1 -12       14.73       31.78     40.70 o 
   0   2 -12       18.79       33.40     15.90 o 
   1   2 -12      953.77      943.43     50.71 o 
   2   2 -12       46.76       12.76     22.44 o 
   3   2 -12     1090.36     1139.18     66.92 o 
   4   2 -12      132.37      144.30     14.30 o 
   5   2 -12      104.66      179.08     34.64 o 
   6   2 -12      299.49      324.63     51.32 o 
   7   2 -12      219.46      168.94     50.51 o 
   8   2 -12       40.10       30.89     36.60 o 
   0   3 -12     7913.54     8291.90    145.54 o 
   1   3 -12     1005.13      889.24     53.98 o 
   2   3 -12      360.73      483.01     43.12 o 
   3   3 -12       38.19       61.18     31.16 o 
   4   3 -12      233.12      266.64     42.01 o 
   5   3 -12      245.28      352.79     57.59 o 
   6   3 -12      127.00      207.73     47.05 o 
   7   3 -12      821.50      773.23     92.93 o 
   8   3 -12       40.49       53.60     34.18 o 
   0   4 -12    15001.95    15745.57    219.62 o 
   1   4 -12      181.24      176.02     33.80 o 
   2   4 -12       16.07       16.57     21.74 o 
   3   4 -12      149.02      213.74     34.95 o 
   4   4 -12       84.04      112.18     37.14 o 
   5   4 -12      404.90      410.19     52.52 o 
   6   4 -12        7.66       44.12     49.90 o 
   7   4 -12      172.96      163.47     46.70 o 
   8   4 -12        4.41       17.04     42.88 o 
   0   5 -12      393.64      424.24     45.14 o 
   1   5 -12      204.48      284.12     39.21 o 
   2   5 -12        0.27       18.83     20.34 o 
   3   5 -12      187.06      182.24     37.05 o 
   4   5 -12      539.07      586.56     60.01 o 
   5   5 -12      167.94      128.27     47.31 o 
   6   5 -12      354.77      327.34     60.51 o 
   7   5 -12       63.12       51.26     32.69 o 
   8   5 -12       12.48       16.00     30.66 o 
   0   6 -12       28.36       34.46     25.73 o 
   1   6 -12       33.29       53.82     30.74 o 
   2   6 -12      146.83      167.43     40.01 o 
   3   6 -12      258.18      265.29     49.67 o 
   4   6 -12      472.44      464.54     55.06 o 
   5   6 -12      649.24      563.12     63.29 o 
   6   6 -12       22.01       16.67     39.67 o 
   7   6 -12       39.34       60.38     29.54 o 
   0   7 -12       68.84        0.00     44.68 o 
   1   7 -12      513.38      531.64     63.69 o 
   2   7 -12       17.09       38.78     38.78 o 
   3   7 -12      334.42      306.42     64.14 o 
   4   7 -12        1.85        5.26     40.35 o 
   5   7 -12      141.98      174.67     40.85 o 
   6   7 -12       17.47       49.43     28.53 o 
   7   7 -12        5.87       40.90     40.90 o 
   0   8 -12      152.36      177.11     50.83 o 
   1   8 -12      209.77      234.92     55.46 o 
   2   8 -12      110.07       48.66     46.90 o 
   3   8 -12      312.17      294.33     59.68 o 
   4   8 -12       30.86       77.33     43.47 o 
   5   8 -12       47.48       55.24     34.94 o 
   6   8 -12        5.66       10.68     37.68 o 
   7   8 -12       26.48        0.00     28.72 o 
   0   9 -12       63.24       34.05     53.89 o 
   1   9 -12       54.64      103.77     46.90 o 
   2   9 -12      100.77       71.07     41.01 o 
   3   9 -12      326.76      388.60     58.85 o 
   4   9 -12       19.03        0.00     34.07 o 
   5   9 -12       29.03       49.18     28.41 o 
   6   9 -12       18.27       30.13     32.59 o 
   0  10 -12      320.04      186.02     66.21 o 
   1  10 -12       12.82       13.24     46.93 o 
   2  10 -12       50.60       94.56     42.26 o 
   3  10 -12      136.52      108.09     46.51 o 
   4  10 -12        1.89        5.66     28.36 o 
   5  10 -12        3.64        5.24     29.09 o 
   0  11 -12       37.75       26.11     49.64 o 
   1  11 -12       44.78       41.73     41.73 o 
   2  11 -12      134.16      206.91     50.93 o 
   3  11 -12        0.86       11.99     34.85 o 
   4  11 -12        6.15       10.85     31.72 o 
   0  12 -12       22.58       26.10     44.29 o 
   1  12 -12       23.01       13.85     46.06 o 
   2  12 -12       20.27       26.42     34.61 o 
   3  12 -12        3.38       45.25     34.85 o 
   0  13 -12       13.58       18.38     35.12 o 
   1  13 -12        2.74       41.06     41.06 o 
   2   0 -11      157.98      314.57     68.88 o 
   4   0 -11      950.93      999.03     66.45 o 
   6   0 -11        5.18       29.91     36.67 o 
   8   0 -11      297.13      299.76     62.15 o 
   1   1 -11      792.54      685.01     41.76 o 
   2   1 -11      630.96      620.89     42.56 o 
   3   1 -11     1695.07     1527.75     71.03 o 
   4   1 -11      826.27      836.42     60.65 o 
   5   1 -11       36.37       98.45     31.15 o 
   6   1 -11      879.14     1022.66     84.43 o 
   7   1 -11       72.15       90.10     47.66 o 
   8   1 -11        2.99       50.76     44.82 o 
   9   1 -11      151.03      188.36     54.61 o 
   1   2 -11      423.52      362.16     34.10 o 
   2   2 -11     1716.05     1760.56     70.39 o 
   3   2 -11      873.12      823.84     56.04 o 
   4   2 -11     1826.82     1854.02     90.01 o 
   5   2 -11       76.67      121.19     32.07 o 
   6   2 -11       18.91       31.89     34.47 o 
   7   2 -11      331.83      334.34     64.32 o 
   8   2 -11       11.54       49.42     49.42 o 
   1   3 -11      147.20      135.95     23.59 o 
   2   3 -11      556.02      572.11     45.45 o 
   3   3 -11       79.66        6.57     29.36 o 
   4   3 -11      144.98      184.18     38.21 o 
   5   3 -11       71.39      111.67     39.48 o 
   6   3 -11      157.64      112.80     44.62 o 
   7   3 -11      161.34      241.78     57.48 o 
   8   3 -11       11.57       11.96     43.03 o 
   1   4 -11      574.36      599.54     45.26 o 
   2   4 -11      497.32      497.16     48.12 o 
   3   4 -11       29.28       36.24     24.58 o 
   4   4 -11      211.96      201.11     39.75 o 
   5   4 -11      135.72      115.92     44.30 o 
   6   4 -11       33.60       10.84     40.60 o 
   7   4 -11       36.12       29.01     44.60 o 
   8   4 -11        4.95       34.28     37.04 o 
   1   5 -11      237.85      243.16     40.04 o 
   2   5 -11       46.20        3.62     28.49 o 
   3   5 -11      123.16      144.52     32.60 o 
   4   5 -11     1316.92     1191.88     84.04 o 
   5   5 -11      559.00      593.29     67.10 o 
   6   5 -11      335.14      312.47     56.18 o 
   7   5 -11       41.25       51.10     40.59 o 
   8   5 -11       30.30        5.39     35.38 o 
   1   6 -11      248.66      257.00     41.36 o 
   2   6 -11      481.71      499.88     54.95 o 
   3   6 -11      158.59      155.75     43.40 o 
   4   6 -11       50.30       29.01     37.37 o 
   5   6 -11      117.80      162.00     36.55 o 
   6   6 -11       26.12       41.56     41.56 o 
   7   6 -11       13.39        5.49     32.53 o 
   8   6 -11       24.10       19.94     30.75 o 
   1   7 -11      387.23      457.57     56.44 o 
   2   7 -11      861.52      841.84     69.20 o 
   3   7 -11      791.11      711.87     78.07 o 
   4   7 -11       19.67        0.00     35.74 o 
   5   7 -11       69.32       26.93     43.45 o 
   6   7 -11       84.20       76.55     47.03 o 
   7   7 -11       22.57        5.24     38.02 o 
   1   8 -11      192.96      155.24     56.91 o 
   2   8 -11      339.28      265.20     58.53 o 
   3   8 -11      247.79      278.30     65.10 o 
   4   8 -11       11.25        5.43     38.09 o 
   5   8 -11       41.11      120.59     45.83 o 
   6   8 -11       66.86       31.94     34.55 o 
   7   8 -11       68.20       14.51     38.39 o 
   1   9 -11      271.60      306.77     59.89 o 
   2   9 -11       54.70       11.68     45.88 o 
   3   9 -11      159.77      154.57     51.50 o 
   4   9 -11      100.86      101.34     43.63 o 
   5   9 -11       13.52        5.44     37.34 o 
   6   9 -11        3.05       30.29     30.29 o 
   1  10 -11      300.08      236.70     66.41 o 
   2  10 -11      330.01      274.69     59.86 o 
   3  10 -11       65.75       23.83     51.26 o 
   4  10 -11       22.24       16.97     35.34 o 
   5  10 -11        0.97       35.15     35.15 o 
   1  11 -11       45.70        0.00     58.77 o 
   2  11 -11       16.29       38.63     38.63 o 
   3  11 -11       32.98       23.87     31.62 o 
   4  11 -11        7.22       16.37     38.95 o 
   5  11 -11       36.51        4.80     25.86 o 
   1  12 -11       29.44       34.83     47.77 o 
   2  12 -11        7.75       37.98     37.98 o 
   3  12 -11        4.45       51.18     29.53 o 
   1  13 -11       12.01       41.01     41.01 o 
   0   0 -10     6837.39     6690.43    104.72 o 
   2   0 -10     1258.99     1202.66     51.23 o 
   4   0 -10     1626.04     1645.46     78.21 o 
   6   0 -10      208.31      226.70     53.51 o 
   8   0 -10      234.70      102.03     67.48 o 
   0   1 -10      102.39       78.64     17.65 o 
   1   1 -10      104.49       97.79     17.08 o 
   2   1 -10     1349.98     1336.30     56.76 o 
   3   1 -10     1483.63     1453.59     65.80 o 
   4   1 -10      240.95      215.80     39.73 o 
   5   1 -10      324.97      420.76     54.22 o 
   6   1 -10      192.45      190.61     50.72 o 
   7   1 -10       26.82        5.97     48.75 o 
   8   1 -10       28.36       82.21     38.51 o 
   9   1 -10       49.10       29.72     47.92 o 
   0   2 -10     1766.41     1670.09     58.64 o 
   1   2 -10      331.49      261.16     28.40 o 
   2   2 -10      128.63       67.99     26.21 o 
   3   2 -10      215.18      163.95     33.46 o 
   4   2 -10      832.14      807.45     64.09 o 
   5   2 -10       16.47       43.87     29.78 o 
   6   2 -10      330.99      324.27     63.21 o 
   7   2 -10       42.87       17.73     39.70 o 
   8   2 -10       14.07       30.89     36.62 o 
   9   2 -10        6.13       22.96     41.35 o 
   0   3 -10       44.95       69.56     20.16 o 
   1   3 -10     2502.88     2332.51     78.52 o 
   2   3 -10        2.78        2.64     18.72 o 
   3   3 -10      181.78      186.88     34.59 o 
   4   3 -10       29.82       57.09     25.51 o 
   5   3 -10       54.16       59.10     38.87 o 
   6   3 -10      392.59      322.61     58.19 o 
   7   3 -10       92.06       23.43     52.44 o 
   8   3 -10        1.98       11.99     40.76 o 
   0   4 -10      302.18      379.03     37.76 o 
   1   4 -10      543.06      525.16     43.44 o 
   2   4 -10      856.87     1024.71     60.87 o 
   3   4 -10       90.41       49.05     31.32 o 
   4   4 -10      207.43      199.64     41.35 o 
   5   4 -10       54.39       75.63     29.91 o 
   6   4 -10       48.59        5.37     39.72 o 
   7   4 -10       10.50        5.76     37.94 o 
   8   4 -10        0.89       40.78     40.78 o 
   0   5 -10     1915.42     1950.13     82.63 o 
   1   5 -10      134.78      201.75     33.59 o 
   2   5 -10      510.04      581.60     49.96 o 
   3   5 -10       48.91       50.64     28.86 o 
   4   5 -10      228.64      210.58     43.02 o 
   5   5 -10      743.08      834.36     71.72 o 
   6   5 -10       29.46       10.86     40.58 o 
   7   5 -10       40.64       34.04     31.08 o 
   8   5 -10       49.55       50.96     18.72 o 
   0   6 -10       86.12       70.65     24.95 o 
   1   6 -10      684.42      682.17     61.30 o 
   2   6 -10      202.19      214.42     36.87 o 
   3   6 -10       53.09       52.06     36.77 o 
   4   6 -10       85.17       94.56     33.44 o 
   5   6 -10       84.11       51.50     34.90 o 
   6   6 -10      102.82       54.66     41.64 o 
   7   6 -10       43.45       11.01     31.14 o 
   8   6 -10       10.41       25.32     29.92 o 
   0   7 -10       80.29       37.33     35.92 o 
   1   7 -10      265.24      214.11     50.95 o 
   2   7 -10      618.58      577.06     64.80 o 
   3   7 -10     1000.66     1047.24     85.09 o 
   4   7 -10       30.97       25.37     33.26 o 
   5   7 -10      141.84       79.97     40.26 o 
   6   7 -10        8.01       10.89     30.77 o 
   7   7 -10        4.42       10.51     33.24 o 
   0   8 -10      136.79      110.67     43.84 o 
   1   8 -10      123.08       68.27     44.89 o 
   2   8 -10      229.49      332.83     60.62 o 
   3   8 -10      694.32      673.34     73.30 o 
   4   8 -10       93.08      150.45     40.93 o 
   5   8 -10       17.39       21.78     36.87 o 
   6   8 -10       17.52        5.33     34.12 o 
   7   8 -10        3.13       14.68     28.06 o 
   0   9 -10       48.47       43.70     49.46 o 
   1   9 -10      756.70      800.23     80.18 o 
   2   9 -10       86.38       68.99     54.49 o 
   3   9 -10      214.56      107.45     59.05 o 
   4   9 -10        9.50       61.41     38.25 o 
   5   9 -10       42.60       10.85     30.73 o 
   6   9 -10        2.88        5.06     37.63 o 
   0  10 -10       58.60       12.07     53.86 o 
   1  10 -10      926.76      957.20    108.74 o 
   2  10 -10      107.38      111.31     50.24 o 
   3  10 -10       10.49        0.00     38.33 o 
   4  10 -10        3.10       16.94     35.21 o 
   5  10 -10       19.15       33.64     33.64 o 
   6  10 -10        1.55       27.84     32.18 o 
   0  11 -10       88.90       89.47     52.69 o 
   1  11 -10       85.33       55.16     54.38 o 
   2  11 -10      103.06       83.44     47.62 o 
   3  11 -10       20.35        5.93     26.01 o 
   4  11 -10        8.42       54.70     25.64 o 
   5  11 -10        8.27        9.69     30.66 o 
   0  12 -10      308.61      329.86     66.30 o 
   1  12 -10       98.86       55.84     52.23 o 
   2  12 -10       49.14       44.42     41.61 o 
   3  12 -10       23.38       43.13     43.13 o 
   4  12 -10        1.46       45.13     26.08 o 
   0  13 -10      224.86      141.35     49.57 o 
   1  13 -10        2.93       13.26     18.74 o 
   2  13 -10        5.31       23.55     39.04 o 
   2   0  -9      782.45      743.65     39.41 o 
   4   0  -9     1957.00     1811.65     81.73 o 
   6   0  -9      841.31      785.62     69.54 o 
   8   0  -9       17.68       63.72     43.22 o 
   1   1  -9      849.19      825.74     39.22 o 
   2   1  -9      816.63      931.26     44.59 o 
   3   1  -9       16.77       12.61     18.31 o 
   4   1  -9     2838.02     3170.39    108.20 o 
   5   1  -9      280.23      347.88     45.37 o 
   6   1  -9      144.09      106.80     47.47 o 
   7   1  -9       85.54       88.57     39.64 o 
   8   1  -9       24.42      107.59     43.40 o 
   9   1  -9       22.95       42.28     47.13 o 
   1   2  -9      856.78      746.18     41.09 o 
   2   2  -9       78.92       85.41     22.92 o 
   3   2  -9       26.44        8.38     22.09 o 
   4   2  -9     1854.49     1840.62     85.31 o 
   5   2  -9       35.68       12.85     38.64 o 
   6   2  -9       45.56       56.64     41.51 o 
   7   2  -9       47.94       35.29     45.58 o 
   8   2  -9       12.27       31.12     36.82 o 
   9   2  -9       48.26       29.33     40.24 o 
   1   3  -9     1949.28     1857.85     68.80 o 
   2   3  -9      322.09      272.83     31.33 o 
   3   3  -9      140.06      168.43     29.22 o 
   4   3  -9      164.94      159.18     34.15 o 
   5   3  -9      122.68      142.42     36.68 o 
   6   3  -9       88.37       41.81     46.68 o 
   7   3  -9       23.97       29.23     35.56 o 
   8   3  -9        3.46       44.58     44.58 o 
   1   4  -9      127.90      144.97     27.11 o 
   2   4  -9     1581.92     1686.14     76.73 o 
   3   4  -9      255.76      244.30     38.09 o 
   4   4  -9       51.81       31.78     34.13 o 
   5   4  -9       19.09        4.65     37.40 o 
   6   4  -9       66.05       15.95     40.04 o 
   7   4  -9       12.54       41.32     41.32 o 
   8   4  -9       14.39        5.81     35.43 o 
   1   5  -9      128.03      124.73     31.81 o 
   2   5  -9     1506.38     1649.08     82.57 o 
   3   5  -9       19.17        7.60     33.00 o 
   4   5  -9       37.17       55.74     33.51 o 
   5   5  -9      281.20      345.07     48.86 o 
   6   5  -9        8.48       59.25     36.91 o 
   7   5  -9        7.79       42.52     42.52 o 
   8   5  -9        0.08        5.52     29.74 o 
   1   6  -9      794.53      777.34     58.08 o 
   2   6  -9      483.49      547.43     48.41 o 
   3   6  -9      232.04      148.16     48.46 o 
   4   6  -9       71.08      102.05     37.12 o 
   5   6  -9      342.85      274.46     54.25 o 
   6   6  -9       44.00        5.46     40.30 o 
   7   6  -9       13.55       44.18     48.18 o 
   8   6  -9       74.61       76.96     40.74 o 
   1   7  -9       66.06       53.48     39.31 o 
   2   7  -9      449.17      397.13     54.94 o 
   3   7  -9      379.76      461.35     54.50 o 
   4   7  -9      425.50      394.36     61.34 o 
   5   7  -9        9.82       21.10     41.57 o 
   6   7  -9        1.81       27.15     35.59 o 
   7   7  -9       17.77       15.82     35.43 o 
   1   8  -9      237.91      273.24     53.32 o 
   2   8  -9       18.52       25.53     34.97 o 
   3   8  -9      355.07      310.62     59.48 o 
   4   8  -9      151.77      196.38     39.39 o 
   5   8  -9       46.91       37.86     45.55 o 
   6   8  -9        1.23       53.30     31.11 o 
   7   8  -9       44.73        4.94     35.92 o 
   1   9  -9      478.60      572.95     76.25 o 
   2   9  -9      284.16      289.03     56.40 o 
   3   9  -9      101.68       55.86     35.34 o 
   4   9  -9      118.91      127.33     46.66 o 
   5   9  -9       19.64       48.73     38.67 o 
   6   9  -9        3.90       34.95     34.95 o 
   1  10  -9      866.92      935.41     97.62 o 
   2  10  -9       51.43       18.40     43.74 o 
   3  10  -9      108.30      105.66     40.67 o 
   4  10  -9       23.76       61.76     33.20 o 
   5  10  -9      107.73       63.10     34.10 o 
   6  10  -9        3.56        4.68     26.10 o 
   1  11  -9      298.71      226.68     66.23 o 
   2  11  -9       87.61      159.74     49.91 o 
   3  11  -9       17.88       11.91     36.67 o 
   4  11  -9       16.72       49.30     31.48 o 
   5  11  -9        3.84        4.88     33.48 o 
   1  12  -9      151.88      216.48     57.15 o 
   2  12  -9       13.10       40.67     40.67 o 
   3  12  -9       10.37       17.22     35.77 o 
   4  12  -9        5.69       32.38     32.38 o 
   1  13  -9        5.74       49.91     49.91 o 
   2  13  -9       17.37       29.66     31.94 o 
   0   0  -8      447.62      489.52     28.16 o 
   2   0  -8       99.10       83.39     20.47 o 
   4   0  -8      513.68      503.44     49.29 o 
   6   0  -8       51.84        4.89     44.71 o 
   8   0  -8      128.22      127.53     42.27 o 
   0   1  -8     3017.73     2907.56     64.73 o 
   1   1  -8     1339.89     1315.32     46.17 o 
   2   1  -8     2897.40     2819.39     76.38 o 
   3   1  -8     1071.46     1072.89     55.31 o 
   4   1  -8      326.65      357.57     44.68 o 
   5   1  -8      174.74      163.20     36.92 o 
   6   1  -8      448.46      402.29     58.24 o 
   7   1  -8       45.66       11.71     46.27 o 
   8   1  -8       18.65       63.75     29.94 o 
   9   1  -8       57.41       43.40     48.43 o 
   0   2  -8      764.38      800.69     39.63 o 
   1   2  -8      464.99      363.59     31.60 o 
   2   2  -8     1356.15     1404.45     58.07 o 
   3   2  -8      182.17      167.41     26.75 o 
   4   2  -8       73.25       47.54     25.40 o 
   5   2  -8       70.11      113.85     31.83 o 
   6   2  -8      154.13      122.34     46.75 o 
   7   2  -8       25.68       58.88     44.81 o 
   8   2  -8        3.28        0.00     40.96 o 
   9   2  -8       42.18       24.17     45.23 o 
   0   3  -8     2142.16     2089.32     66.09 o 
   1   3  -8      217.28      191.62     30.23 o 
   2   3  -8      637.16      634.10     43.62 o 
   3   3  -8      299.73      228.47     36.92 o 
   4   3  -8      861.73      830.45     61.49 o 
   5   3  -8       44.16       39.38     34.74 o 
   6   3  -8      111.84      108.81     34.77 o 
   7   3  -8        0.51       64.49     31.59 o 
   8   3  -8       77.33       55.39     35.32 o 
   9   3  -8       20.09       11.45     37.92 o 
   0   4  -8      556.76      532.81     39.62 o 
   1   4  -8      108.96      155.26     25.38 o 
   2   4  -8      261.73      265.98     33.93 o 
   3   4  -8       75.91       62.62     34.39 o 
   4   4  -8        5.13        0.00     25.16 o 
   5   4  -8       29.42       22.90     27.85 o 
   6   4  -8        7.54       39.45     39.45 o 
   7   4  -8       16.46       46.45     32.83 o 
   8   4  -8       26.47       17.73     42.19 o 
   0   5  -8      773.27      797.86     50.65 o 
   1   5  -8      307.00      282.32     41.06 o 
   2   5  -8       56.72       56.42     30.24 o 
   3   5  -8       31.50       18.46     23.66 o 
   4   5  -8      232.26      218.78     49.07 o 
   5   5  -8      112.42      105.54     46.54 o 
   6   5  -8       10.39       10.73     31.27 o 
   7   5  -8        3.15       28.51     36.53 o 
   8   5  -8       31.48       28.00     30.13 o 
   0   6  -8      534.59      574.37     50.05 o 
   1   6  -8      614.97      624.93     55.24 o 
   2   6  -8       17.97       34.59     27.42 o 
   3   6  -8      173.85      169.79     33.38 o 
   4   6  -8       10.45       18.27     34.13 o 
   5   6  -8       50.39       30.14     46.12 o 
   6   6  -8       77.82       37.95     42.30 o 
   7   6  -8        6.08       38.87     30.92 o 
   8   6  -8       14.05       15.61     29.90 o 
   0   7  -8      177.64      260.70     43.26 o 
   1   7  -8      154.01      183.17     33.75 o 
   2   7  -8        2.82        8.10     19.79 o 
   3   7  -8      304.65      295.92     50.22 o 
   4   7  -8       45.03       54.14     35.85 o 
   5   7  -8       82.46       15.68     39.49 o 
   6   7  -8       79.93      108.47     38.37 o 
   7   7  -8      121.98       69.14     41.56 o 
   0   8  -8      840.89      766.86     73.04 o 
   1   8  -8       38.86       20.24     44.17 o 
   2   8  -8       57.77       30.11     44.32 o 
   3   8  -8      308.94      346.87     57.73 o 
   4   8  -8       12.45       26.22     36.78 o 
   5   8  -8       19.59       48.36     38.41 o 
   6   8  -8        1.35       38.52     38.52 o 
   7   8  -8      112.34       89.66     32.27 o 
   0   9  -8     2288.62     2096.55    123.53 o 
   1   9  -8       82.47      144.26     49.29 o 
   2   9  -8       26.09       67.15     36.26 o 
   3   9  -8       29.17       66.28     30.23 o 
   4   9  -8        9.61       32.99     38.11 o 
   5   9  -8       22.42       64.85     32.46 o 
   6   9  -8        0.33       15.38     31.97 o 
   0  10  -8       13.91       23.46     43.86 o 
   1  10  -8      352.62      422.07     76.72 o 
   2  10  -8      190.36      279.32     52.93 o 
   3  10  -8        0.00       52.46     33.50 o 
   4  10  -8       20.75       16.80     37.54 o 
   5  10  -8      122.16       47.40     45.63 o 
   6  10  -8       25.01       23.23     28.38 o 
   0  11  -8      115.43      150.52     46.08 o 
   1  11  -8      255.38      362.44     66.66 o 
   2  11  -8       28.21       69.92     34.27 o 
   3  11  -8        7.34        5.90     41.51 o 
   4  11  -8       16.79       27.42     37.57 o 
   5  11  -8       30.68       42.01     42.01 o 
   0  12  -8      487.29      531.19     79.71 o 
   1  12  -8      265.72      195.60     65.52 o 
   2  12  -8        0.50       12.70     35.93 o 
   3  12  -8       49.63        5.73     40.22 o 
   4  12  -8       46.91       66.15     33.38 o 
   0  13  -8      534.87      522.12     79.87 o 
   1  13  -8       44.52       47.02     37.34 o 
   2  13  -8       33.33       35.83     41.34 o 
   2   0  -7       88.90       77.36     19.32 o 
   4   0  -7    10410.63    10240.63    178.94 o 
   6   0  -7      198.36      198.38     38.99 o 
   8   0  -7        3.85       25.62     45.36 o 
   1   1  -7      681.54      576.81     33.36 o 
   2   1  -7     1341.75     1366.89     53.20 o 
   3   1  -7      749.67      761.66     50.50 o 
   4   1  -7        2.30       21.97     24.49 o 
   5   1  -7      209.05      265.67     36.93 o 
   6   1  -7       16.23        4.98     34.92 o 
   7   1  -7       59.53       64.90     37.75 o 
   8   1  -7       30.00       45.58     45.58 o 
   9   1  -7       21.72       45.24     49.60 o 
   1   2  -7      535.42      494.33     35.46 o 
   2   2  -7     1086.18     1110.64     53.67 o 
   3   2  -7      223.41      212.47     27.63 o 
   4   2  -7       76.37       23.24     32.67 o 
   5   2  -7      162.64      174.62     38.07 o 
   6   2  -7        2.94       10.15     25.88 o 
   7   2  -7       26.16       23.75     36.56 o 
   8   2  -7       24.61        0.00     44.72 o 
   9   2  -7       11.30       24.99     33.04 o 
   1   3  -7      959.91      889.47     46.03 o 
   2   3  -7       31.90       33.44     22.16 o 
   3   3  -7      371.89      369.33     38.95 o 
   4   3  -7        3.22       24.76     27.18 o 
   5   3  -7        2.64        4.35     33.23 o 
   6   3  -7      195.31      258.47     47.93 o 
   7   3  -7       22.32       11.83     33.42 o 
   8   3  -7        2.76       18.74     39.08 o 
   9   3  -7       17.61       23.50     47.00 o 
   1   4  -7      318.92      322.88     37.06 o 
   2   4  -7     1368.36     1403.87     66.39 o 
   3   4  -7      115.55      102.91     30.83 o 
   4   4  -7       26.86       53.43     25.27 o 
   5   4  -7       42.02       36.21     35.68 o 
   6   4  -7       37.31       42.06     32.43 o 
   7   4  -7       34.41       23.36     42.10 o 
   8   4  -7       40.11       46.81     46.81 o 
   1   5  -7      279.65      286.94     35.38 o 
   2   5  -7       22.35       12.93     21.95 o 
   3   5  -7      207.76      220.46     32.15 o 
   4   5  -7       20.32       37.28     23.80 o 
   5   5  -7       90.67       61.83     42.23 o 
   6   5  -7       50.89        0.00     43.44 o 
   7   5  -7       30.76       28.68     27.50 o 
   8   5  -7       11.03       51.09     32.60 o 
   1   6  -7      457.19      455.67     50.12 o 
   2   6  -7      681.75      646.64     56.48 o 
   3   6  -7      208.81      195.17     39.81 o 
   4   6  -7      301.89      224.90     47.22 o 
   5   6  -7      287.01      359.17     51.86 o 
   6   6  -7        3.83        5.42     32.88 o 
   7   6  -7        2.43       22.36     35.34 o 
   8   6  -7        4.59        5.28     31.28 o 
   1   7  -7       49.89       55.64     33.43 o 
   2   7  -7       24.63       73.77     29.73 o 
   3   7  -7       83.73       36.38     39.14 o 
   4   7  -7       47.37       14.58     38.61 o 
   5   7  -7       15.79       10.38     36.78 o 
   6   7  -7       30.02       86.80     36.79 o 
   7   7  -7       57.61       37.52     35.15 o 
   1   8  -7      150.31       99.90     44.63 o 
   2   8  -7       39.61       39.54     43.09 o 
   3   8  -7      234.05      251.80     37.72 o 
   4   8  -7       59.68      135.28     36.81 o 
   5   8  -7        6.46        5.37     28.83 o 
   6   8  -7        8.46       80.28     30.71 o 
   7   8  -7      140.74       80.48     36.28 o 
   1   9  -7      305.05      233.95     62.22 o 
   2   9  -7      147.04      199.08     40.68 o 
   3   9  -7      220.25      218.91     53.02 o 
   4   9  -7        9.16       32.79     35.43 o 
   5   9  -7       20.26       53.99     28.54 o 
   6   9  -7       88.75       72.02     31.71 o 
   1  10  -7      412.48      418.70     67.72 o 
   2  10  -7      143.37       96.37     50.36 o 
   3  10  -7       61.83      104.25     40.15 o 
   4  10  -7        1.49       39.84     39.84 o 
   5  10  -7      180.64      190.06     40.90 o 
   6  10  -7        9.91        9.53     36.34 o 
   1  11  -7      427.29      320.00     81.44 o 
   2  11  -7        2.35       45.66     45.66 o 
   3  11  -7       19.85       35.51     28.99 o 
   4  11  -7      159.06      142.63     45.23 o 
   5  11  -7        8.33       19.76     26.17 o 
   1  12  -7       16.09       97.78     60.06 o 
   2  12  -7       15.79       48.44     48.44 o 
   3  12  -7       62.53       23.03     46.07 o 
   4  12  -7       44.03       66.49     25.56 o 
   1  13  -7       11.69       53.98     41.54 o 
   2  13  -7      149.32      185.92     51.24 o 
   0   0  -6     3720.54     3767.77     63.91 o 
   2   0  -6     2460.54     2358.52     62.65 o 
   4   0  -6       40.95       39.64     31.23 o 
   6   0  -6      115.15      150.26     43.07 o 
   8   0  -6       47.93       59.23     47.00 o 
   0   1  -6    23038.39    22219.21    157.28 o 
   1   1  -6     1275.74     1128.85     41.94 o 
   2   1  -6    11590.49    11531.77    145.73 o 
   3   1  -6       30.06       54.06     18.02 o 
   4   1  -6      547.78      563.17     50.50 o 
   5   1  -6      398.18      430.62     56.95 o 
   6   1  -6       17.37       25.00     39.04 o 
   7   1  -6       21.97        6.00     38.51 o 
   8   1  -6       45.87        6.72     54.42 o 
   9   1  -6       13.32        6.78     29.52 o 
   0   2  -6      603.93      503.52     32.32 o 
   1   2  -6     2504.30     2382.01     65.29 o 
   2   2  -6      971.83      921.30     45.71 o 
   3   2  -6      110.26      125.32     20.93 o 
   4   2  -6      175.57      222.07     34.27 o 
   5   2  -6       66.74       20.68     34.79 o 
   6   2  -6       27.16       30.66     35.40 o 
   7   2  -6        4.15       66.30     28.95 o 
   8   2  -6       40.23       72.77     39.13 o 
   9   2  -6       24.04       83.80     42.26 o 
   0   3  -6      451.61      487.71     31.72 o 
   1   3  -6     1711.74     1672.23     60.81 o 
   2   3  -6     1063.89     1096.55     55.86 o 
   3   3  -6      157.01      163.66     32.20 o 
   4   3  -6     1658.52     1587.23     87.53 o 
   5   3  -6       84.91      124.75     33.05 o 
   6   3  -6       55.39       36.33     37.72 o 
   7   3  -6       17.78       23.91     42.25 o 
   8   3  -6       47.38       82.85     31.88 o 
   9   3  -6        2.83        0.00     36.16 o 
   0   4  -6     2165.84     2157.24     69.37 o 
   1   4  -6        4.05        9.76     19.45 o 
   2   4  -6     1259.30     1289.95     64.73 o 
   3   4  -6       78.01       44.12     27.10 o 
   4   4  -6        3.19       25.83     25.83 o 
   5   4  -6       53.31       40.49     37.38 o 
   6   4  -6      214.02      205.36     47.43 o 
   7   4  -6      127.20       70.61     40.82 o 
   8   4  -6       26.54        6.10     42.59 o 
   0   5  -6      651.99      653.71     49.03 o 
   1   5  -6       22.34        8.84     24.51 o 
   2   5  -6       35.82       37.93     24.50 o 
   3   5  -6      221.24      220.13     35.18 o 
   4   5  -6      255.75      196.32     40.10 o 
   5   5  -6      603.34      562.23     66.29 o 
   6   5  -6      346.57      358.37     63.08 o 
   7   5  -6       21.90       92.44     30.59 o 
   8   5  -6        1.96       28.79     19.12 o 
   0   6  -6       37.96        6.35     23.87 o 
   1   6  -6      103.19       49.67     31.70 o 
   2   6  -6       25.74       51.65     26.07 o 
   3   6  -6      182.73      204.15     42.20 o 
   4   6  -6        6.92        0.00     28.85 o 
   5   6  -6      429.33      386.91     59.50 o 
   6   6  -6       65.63       75.76     44.68 o 
   7   6  -6       23.90       11.26     34.70 o 
   8   6  -6        6.08       26.82     25.75 o 
   0   7  -6      125.67       83.97     31.96 o 
   1   7  -6      512.18      577.61     62.64 o 
   2   7  -6      207.05      205.11     39.13 o 
   3   7  -6       52.63        8.98     34.23 o 
   4   7  -6      105.03      106.03     46.78 o 
   5   7  -6       32.81        5.14     42.40 o 
   6   7  -6       30.01       10.87     36.84 o 
   7   7  -6       95.04       75.70     33.32 o 
   8   7  -6        5.74        0.00     26.84 o 
   0   8  -6       24.82        9.01     26.14 o 
   1   8  -6      291.62      231.72     52.42 o 
   2   8  -6       48.10       43.98     30.50 o 
   3   8  -6      180.42      209.21     40.48 o 
   4   8  -6       42.74       15.54     38.98 o 
   5   8  -6        4.65       42.70     35.40 o 
   6   8  -6      252.31      252.27     50.64 o 
   7   8  -6       91.19       96.55     39.71 o 
   0   9  -6       14.57        5.12     38.23 o 
   1   9  -6      244.48      333.32     56.79 o 
   2   9  -6      274.48      323.05     58.23 o 
   3   9  -6       90.38       54.30     39.14 o 
   4   9  -6      201.47      201.12     44.45 o 
   5   9  -6       36.26       26.99     37.77 o 
   6   9  -6       32.26       20.69     37.30 o 
   7   9  -6       24.17       23.12     33.66 o 
   0  10  -6      193.19      120.69     47.69 o 
   1  10  -6      111.14      207.92     52.36 o 
   2  10  -6      171.99      233.15     49.69 o 
   3  10  -6      170.04      155.51     55.57 o 
   4  10  -6       10.21        5.55     38.99 o 
   5  10  -6       64.61      148.18     33.47 o 
   6  10  -6       14.65        9.65     27.21 o 
   0  11  -6      273.31      333.41     60.53 o 
   1  11  -6      647.73      569.72     86.29 o 
   2  11  -6        1.19       25.22     33.36 o 
   3  11  -6       22.68       17.72     42.12 o 
   4  11  -6        7.98        5.47     32.47 o 
   5  11  -6        6.19       54.69     34.07 o 
   0  12  -6      111.34      177.37     52.99 o 
   1  12  -6       20.19        0.00     45.24 o 
   2  12  -6       23.96       76.27     38.13 o 
   3  12  -6      135.71      126.82     41.58 o 
   4  12  -6       48.95       51.42     37.07 o 
   0  13  -6      144.11      202.08     46.22 o 
   1  13  -6       14.13       20.31     45.44 o 
   2  13  -6       65.49       60.23     38.06 o 
   2   0  -5    21707.66    21122.82    178.98 o 
   4   0  -5     6555.96     6564.33    141.88 o 
   6   0  -5      354.91      341.80     55.71 o 
   8   0  -5       17.99       42.49     42.49 o 
   1   1  -5     1897.02     1779.60     48.83 o 
   2   1  -5     1157.21     1195.21     48.64 o 
   3   1  -5      831.52      848.24     48.79 o 
   4   1  -5      980.17      986.82     62.19 o 
   5   1  -5       95.01       87.91     39.97 o 
   6   1  -5      153.99      147.78     46.39 o 
   7   1  -5        0.43       18.68     44.36 o 
   8   1  -5       19.93       49.16     46.03 o 
   9   1  -5        1.58       49.13     51.06 o 
   1   2  -5     1784.02     1675.33     54.72 o 
   2   2  -5      957.94     1061.57     48.39 o 
   3   2  -5       64.11       62.82     19.62 o 
   4   2  -5       21.53       25.92     18.33 o 
   5   2  -5        0.14        8.28     23.48 o 
   6   2  -5       40.00       67.27     31.45 o 
   7   2  -5       38.29       49.19     43.51 o 
   8   2  -5       35.13       27.05     41.69 o 
   9   2  -5       13.42       19.80     41.23 o 
   1   3  -5      762.50      726.86     41.87 o 
   2   3  -5      131.34      135.75     27.17 o 
   3   3  -5      792.89      766.63     50.91 o 
   4   3  -5      584.70      561.00     51.62 o 
   5   3  -5      186.77      223.71     41.75 o 
   6   3  -5       68.44       78.34     32.61 o 
   7   3  -5       33.76      102.79     38.66 o 
   8   3  -5        4.23       32.40     41.51 o 
   9   3  -5       12.75       55.39     31.97 o 
   1   4  -5      112.55      135.39     27.01 o 
   2   4  -5       16.40       37.12     16.36 o 
   3   4  -5      468.89      404.12     46.11 o 
   4   4  -5      424.48      489.11     53.22 o 
   5   4  -5       15.28       44.93     21.09 o 
   6   4  -5      147.58      179.74     46.06 o 
   7   4  -5        6.31        5.93     38.02 o 
   8   4  -5        2.74       43.22     34.42 o 
   1   5  -5      253.16      237.67     33.81 o 
   2   5  -5      947.72      914.12     61.38 o 
   3   5  -5      330.88      395.88     49.20 o 
   4   5  -5       38.59        4.02     33.15 o 
   5   5  -5      509.18      357.94     59.58 o 
   6   5  -5      131.40       75.03     37.88 o 
   7   5  -5        5.55       11.63     38.62 o 
   8   5  -5       11.17       40.87     40.87 o 
   1   6  -5      904.91      905.14     64.12 o 
   2   6  -5      464.88      450.84     50.93 o 
   3   6  -5       47.16       39.56     26.79 o 
   4   6  -5       78.22       30.90     40.20 o 
   5   6  -5      349.94      311.53     58.71 o 
   6   6  -5      103.93       54.23     43.41 o 
   7   6  -5       31.64       11.37     40.14 o 
   8   6  -5       26.83        0.00     42.21 o 
   1   7  -5      465.91      466.20     55.55 o 
   2   7  -5      130.57      101.27     32.71 o 
   3   7  -5        1.58        4.82     27.74 o 
   4   7  -5       85.98       43.08     43.08 o 
   5   7  -5      140.24      108.47     44.76 o 
   6   7  -5      109.06      125.32     49.61 o 
   7   7  -5       87.65       70.92     42.59 o 
   8   7  -5       39.01        9.94     31.49 o 
   1   8  -5      120.02      136.63     42.50 o 
   2   8  -5       27.93       19.29     34.87 o 
   3   8  -5       85.58       98.75     38.85 o 
   4   8  -5       68.40       71.91     36.31 o 
   5   8  -5       44.99       10.66     40.60 o 
   6   8  -5       14.02       70.05     32.80 o 
   7   8  -5       58.54       35.96     40.11 o 
   1   9  -5      192.22      128.90     45.12 o 
   2   9  -5      457.77      531.93     64.20 o 
   3   9  -5      321.68      274.71     51.43 o 
   4   9  -5       59.41       32.51     39.80 o 
   5   9  -5       22.14       21.60     36.64 o 
   6   9  -5       13.56       15.59     32.51 o 
   7   9  -5       85.34       56.20     39.77 o 
   1  10  -5       84.86       43.79     55.65 o 
   2  10  -5       19.13       65.35     35.16 o 
   3  10  -5       76.18       51.64     43.31 o 
   4  10  -5        5.24       22.22     39.33 o 
   5  10  -5       58.71       79.59     35.60 o 
   6  10  -5        0.78        4.84     31.06 o 
   1  11  -5      114.03      168.95     57.73 o 
   2  11  -5       45.32       51.45     51.45 o 
   3  11  -5       18.24        0.00     40.82 o 
   4  11  -5       27.11       21.98     34.75 o 
   5  11  -5       27.80       33.55     33.55 o 
   1  12  -5        2.08       48.81     45.74 o 
   2  12  -5       19.79       19.08     39.69 o 
   3  12  -5       52.17       63.48     36.93 o 
   4  12  -5       35.94       35.41     35.41 o 
   1  13  -5       14.01       61.13     35.25 o 
   2  13  -5      111.73      102.68     46.42 o 
   3  13  -5       50.33       74.16     35.16 o 
   0   0  -4       93.62       67.85     14.28 o 
   2   0  -4      884.76      869.47     39.02 o 
   4   0  -4      461.84      338.93     45.40 o 
   6   0  -4       84.04       56.30     43.10 o 
   8   0  -4       34.05       15.03     54.07 o 
   0   1  -4     9848.20     9601.54     91.78 o 
   1   1  -4     1391.52     1286.48     41.33 o 
   2   1  -4    22652.96    23229.96    200.98 o 
   3   1  -4     1750.95     1656.29     66.73 o 
   4   1  -4      925.19      899.79     57.78 o 
   5   1  -4       73.83       81.27     11.91 o 
   6   1  -4       34.83       31.58     46.48 o 
   7   1  -4       56.02       44.87     54.02 o 
   8   1  -4      105.51       50.18     53.16 o 
   9   1  -4       11.51       56.47     39.91 o 
   0   2  -4     6722.08     6548.02     89.04 o 
   1   2  -4      163.87      156.71     22.52 o 
   2   2  -4      305.46      280.54     28.65 o 
   3   2  -4       53.22       47.39     23.04 o 
   4   2  -4      797.61      810.25     58.31 o 
   5   2  -4       51.38       50.34     29.08 o 
   6   2  -4      325.36      356.97     64.73 o 
   7   2  -4      218.80      230.96     57.56 o 
   8   2  -4      120.23       41.13     53.08 o 
   9   2  -4        4.57       13.33     47.22 o 
   0   3  -4       50.83       20.97     20.97 o 
   1   3  -4     1005.68      978.19     48.21 o 
   2   3  -4      470.08      387.46     34.04 o 
   3   3  -4      623.27      573.05     46.55 o 
   4   3  -4     1244.00     1199.73     69.23 o 
   5   3  -4        3.92       36.16     36.16 o 
   6   3  -4       15.81       26.34     33.68 o 
   7   3  -4       59.75       42.73     40.01 o 
   8   3  -4        6.92       52.50     43.51 o 
   9   3  -4        1.10        6.23     42.78 o 
   0   4  -4      327.89      306.14     28.26 o 
   1   4  -4      109.22      109.81     25.47 o 
   2   4  -4      245.60      326.67     36.09 o 
   3   4  -4     2280.72     2155.41     89.81 o 
   4   4  -4      401.34      423.75     48.17 o 
   5   4  -4       19.36       22.45     30.81 o 
   6   4  -4        7.80       26.57     34.03 o 
   7   4  -4        0.32       11.96     33.89 o 
   8   4  -4        3.13       37.51     34.24 o 
   0   5  -4     5206.58     5053.15    117.83 o 
   1   5  -4      508.31      480.30     43.76 o 
   2   5  -4        1.42       30.71     24.54 o 
   3   5  -4     1352.47     1436.61     78.35 o 
   4   5  -4      574.82      528.32     52.10 o 
   5   5  -4      164.40      197.60     41.52 o 
   6   5  -4       28.63       10.72     43.06 o 
   7   5  -4       87.88       70.45     40.67 o 
   8   5  -4        0.65        5.94     35.02 o 
   0   6  -4      767.05      827.95     58.89 o 
   1   6  -4      742.55      863.61     61.96 o 
   2   6  -4        8.09       10.76     25.68 o 
   3   6  -4      210.83      184.20     36.97 o 
   4   6  -4       94.26      158.08     35.70 o 
   5   6  -4      572.14      523.66     61.30 o 
   6   6  -4       81.83       59.87     45.86 o 
   7   6  -4       70.82        5.69     48.25 o 
   8   6  -4       17.53        0.00     33.15 o 
   0   7  -4       15.58       22.48     25.96 o 
   1   7  -4      469.84      420.32     55.25 o 
   2   7  -4       35.03       41.76     28.32 o 
   3   7  -4       38.71       61.72     33.01 o 
   4   7  -4      367.62      376.48     52.40 o 
   5   7  -4      592.63      557.66     60.67 o 
   6   7  -4        7.86       43.78     33.73 o 
   7   7  -4        2.88        5.52     33.52 o 
   8   7  -4       28.60        5.07     30.75 o 
   0   8  -4     1089.34     1143.88     79.63 o 
   1   8  -4      262.15      251.63     45.41 o 
   2   8  -4      103.82      124.55     37.72 o 
   3   8  -4       88.67      103.01     38.92 o 
   4   8  -4        4.90        5.10     35.08 o 
   5   8  -4       41.05       15.99     38.13 o 
   6   8  -4       49.34       59.59     37.17 o 
   7   8  -4      140.77       36.37     47.88 o 
   0   9  -4        9.47       35.57     33.32 o 
   1   9  -4      283.53      256.05     48.49 o 
   2   9  -4      146.11      170.83     14.69 o 
   3   9  -4      107.69      128.69     45.52 o 
   4   9  -4        8.43       21.62     34.15 o 
   5   9  -4       22.53        5.38     35.50 o 
   6   9  -4       34.56       47.15     30.09 o 
   7   9  -4      101.55      128.09     33.86 o 
   0  10  -4      258.45      238.14     52.00 o 
   1  10  -4      194.92      137.07     58.42 o 
   2  10  -4      242.39      218.82     60.00 o 
   3  10  -4       38.12       28.55     39.18 o 
   4  10  -4       67.64       55.57     35.13 o 
   5  10  -4       22.48       47.92     27.66 o 
   6  10  -4       65.62       58.71     29.33 o 
   0  11  -4      114.35      201.50     46.11 o 
   1  11  -4        5.10        6.72     44.24 o 
   2  11  -4      124.18       12.52     51.67 o 
   3  11  -4       95.83       76.49     41.20 o 
   4  11  -4        8.43       22.00     32.11 o 
   5  11  -4       95.68       30.18     42.69 o 
   0  12  -4        0.32        6.26     37.16 o 
   1  12  -4        0.25       48.83     42.41 o 
   2  12  -4       79.22      114.25     46.67 o 
   3  12  -4        9.42       57.77     43.99 o 
   4  12  -4        4.28       15.54     23.74 o 
   0  13  -4       31.20       12.19     45.61 o 
   1  13  -4        4.15       34.06     44.64 o 
   2  13  -4      118.74      157.41     42.79 o 
   3  13  -4       21.02       15.97     40.14 o 
   2   0  -3    39444.63    40613.15    241.52 o 
   4   0  -3      164.42      189.14     36.66 o 
   6   0  -3      263.89      304.08     67.95 o 
   8   0  -3        8.79       49.51     43.03 o 
   1   1  -3     1993.80     1789.29     48.03 o 
   2   1  -3    29846.38    30799.51    228.84 o 
   3   1  -3      782.75      643.90     44.07 o 
   4   1  -3     1320.78     1436.47     72.98 o 
   5   1  -3      363.77      341.08     51.06 o 
   6   1  -3       86.70        5.40     45.22 o 
   7   1  -3      135.55      199.46     50.28 o 
   8   1  -3       45.00       63.74     36.82 o 
   9   1  -3        5.63       34.61     51.27 o 
   1   2  -3     6179.72     5991.81     95.02 o 
   2   2  -3     6153.81     6432.27    114.51 o 
   3   2  -3       17.89       20.01     17.72 o 
   4   2  -3     1440.06     1458.81     75.88 o 
   5   2  -3      136.24      186.55     34.99 o 
   6   2  -3       53.54       63.54     31.78 o 
   7   2  -3       74.35      100.40     42.53 o 
   8   2  -3       23.75       41.18     44.45 o 
   9   2  -3        6.94       19.98     41.66 o 
   1   3  -3     1682.93     1793.37     60.36 o 
   2   3  -3     4905.69     5330.38    111.06 o 
   3   3  -3      927.54      934.38     55.36 o 
   4   3  -3     3255.94     3131.01    113.36 o 
   5   3  -3      189.71      199.48     37.81 o 
   6   3  -3       32.19       21.16     30.84 o 
   7   3  -3       42.96       49.88     49.88 o 
   8   3  -3      108.67       92.38     49.40 o 
   9   3  -3        1.56        0.00     34.47 o 
   1   4  -3       24.34       55.51     20.41 o 
   2   4  -3       61.03       90.71     25.26 o 
   3   4  -3     2796.37     2610.19     96.38 o 
   4   4  -3     1905.33     1996.84     90.76 o 
   5   4  -3       47.67       22.51     36.25 o 
   6   4  -3      191.83      229.33     49.19 o 
   7   4  -3       46.96       18.10     43.10 o 
   8   4  -3       39.37       12.65     38.94 o 
   9   4  -3        5.57       35.05     37.89 o 
   1   5  -3     1204.18     1229.69     64.50 o 
   2   5  -3     1611.04     1689.16     81.18 o 
   3   5  -3     2956.56     3038.67    110.47 o 
   4   5  -3       12.92       28.15     22.40 o 
   5   5  -3       61.61       51.81     34.30 o 
   6   5  -3       39.78        0.00     39.70 o 
   7   5  -3       42.92        0.00     43.47 o 
   8   5  -3        3.10       11.96     40.64 o 
   1   6  -3     1793.66     2028.72     88.29 o 
   2   6  -3      192.02      128.37     35.98 o 
   3   6  -3      421.65      463.61     45.59 o 
   4   6  -3       19.76       33.36     33.36 o 
   5   6  -3      465.63      435.03     57.66 o 
   6   6  -3      240.87      322.75     51.57 o 
   7   6  -3       15.27       23.09     33.67 o 
   8   6  -3       11.32       28.00     30.16 o 
   1   7  -3      764.58      887.96     65.10 o 
   2   7  -3       10.83       16.60     27.48 o 
   3   7  -3       40.85       21.90     33.70 o 
   4   7  -3      135.51      114.12     46.60 o 
   5   7  -3      408.81      434.21     59.37 o 
   6   7  -3      120.30      170.52     42.96 o 
   7   7  -3       40.61       44.50     34.27 o 
   8   7  -3       29.57       25.69     32.88 o 
   1   8  -3      111.27      101.00     36.34 o 
   2   8  -3      232.86      233.25     43.91 o 
   3   8  -3       25.82       29.29     29.29 o 
   4   8  -3       41.01       25.57     43.07 o 
   5   8  -3       83.22       26.71     34.23 o 
   6   8  -3      102.90      174.42     40.76 o 
   7   8  -3       80.09       26.25     35.97 o 
   1   9  -3      144.82       94.19     53.95 o 
   2   9  -3       91.28       96.57     50.85 o 
   3   9  -3       39.63       37.43     41.76 o 
   4   9  -3      202.67      183.61     55.60 o 
   5   9  -3       17.94        5.42     35.56 o 
   6   9  -3        4.37       21.10     24.73 o 
   7   9  -3       43.46       28.81     28.81 o 
   1  10  -3       29.07       62.13     49.72 o 
   2  10  -3       38.30       64.77     37.69 o 
   3  10  -3      181.49      148.24     42.69 o 
   4  10  -3       64.07       94.46     40.49 o 
   5  10  -3       87.70       48.14     35.84 o 
   6  10  -3       27.49       69.06     30.43 o 
   1  11  -3      204.22      121.11     49.46 o 
   2  11  -3       27.94       12.47     35.35 o 
   3  11  -3       73.68       82.27     41.53 o 
   4  11  -3       12.47        0.00     33.10 o 
   5  11  -3        8.14       15.18     26.29 o 
   1  12  -3        3.93       27.93     42.96 o 
   2  12  -3        5.43       25.40     36.99 o 
   3  12  -3        7.50       11.58     29.45 o 
   4  12  -3       53.25       20.81     35.27 o 
   1  13  -3       11.36        6.85     44.76 o 
   2  13  -3        3.23        0.00     33.23 o 
   3  13  -3        7.00       26.66     32.43 o 
   0   0  -2     2795.04     2871.36     34.43 o 
   2   0  -2    26304.84    27836.51    203.35 o 
   4   0  -2      969.64     1013.29     62.34 o 
   6   0  -2     2240.94     2487.16    128.36 o 
   8   0  -2       56.07      118.61     48.47 o 
   0   1  -2      454.75      476.07     21.84 o 
   1   1  -2     4173.42     4050.70     68.00 o 
   2   1  -2     3682.22     4028.75     85.59 o 
   3   1  -2      141.21      157.49     27.40 o 
   4   1  -2       58.41       12.95     28.23 o 
   5   1  -2      198.70      131.20     46.54 o 
   6   1  -2       43.15       74.10     41.70 o 
   7   1  -2       53.13        6.24     55.68 o 
   8   1  -2       36.00       89.10     38.17 o 
   9   1  -2        4.65       26.86     35.55 o 
   0   2  -2    22353.88    21929.28    156.48 o 
   1   2  -2    15345.77    15141.00    149.31 o 
   2   2  -2     9701.23     9957.89    141.17 o 
   3   2  -2      311.72      287.76     34.43 o 
   4   2  -2     1115.08     1127.68     70.09 o 
   5   2  -2      305.00      347.88     51.37 o 
   6   2  -2       32.93        0.00     40.90 o 
   7   2  -2       13.54        0.00     48.22 o 
   8   2  -2        4.05        6.81     43.55 o 
   9   2  -2        5.26       26.43     31.00 o 
   0   3  -2     1389.93     1281.32     47.19 o 
   1   3  -2     2827.57     2848.91     74.99 o 
   2   3  -2      164.50      167.35     25.64 o 
   3   3  -2     2618.21     2567.37     87.73 o 
   4   3  -2       22.82       13.84     28.63 o 
   5   3  -2      219.32      260.64     39.80 o 
   6   3  -2       45.97       74.13     27.03 o 
   7   3  -2       34.48       45.59     45.59 o 
   8   3  -2       35.26       79.25     48.52 o 
   9   3  -2        6.48       47.27     47.27 o 
   0   4  -2     3195.54     3073.36     81.60 o 
   1   4  -2      125.59      119.56     25.63 o 
   2   4  -2      443.39      453.93     39.65 o 
   3   4  -2     3806.75     3560.91    111.84 o 
   4   4  -2     3411.61     3314.06    122.21 o 
   5   4  -2        8.54       27.07     29.18 o 
   6   4  -2       15.78       21.41     33.83 o 
   7   4  -2       55.82       84.82     40.16 o 
   8   4  -2       12.21       19.06     42.66 o 
   9   4  -2        6.29       46.86     46.86 o 
   0   5  -2      230.79      294.41     30.19 o 
   1   5  -2     1225.99     1229.25     63.55 o 
   2   5  -2       77.98       93.91     27.92 o 
   3   5  -2     1905.16     1870.57     86.59 o 
   4   5  -2      334.73      305.46     46.90 o 
   5   5  -2        9.86       29.86     29.86 o 
   6   5  -2      175.46       81.38     38.75 o 
   7   5  -2       29.54       47.70     36.77 o 
   8   5  -2        2.71       30.27     36.83 o 
   0   6  -2      100.69      118.67     28.95 o 
   1   6  -2     2526.36     2564.94    101.37 o 
   2   6  -2      128.35      117.12     29.44 o 
   3   6  -2      173.05      236.88     39.37 o 
   4   6  -2      181.79      218.79     41.95 o 
   5   6  -2      188.62      208.08     43.78 o 
   6   6  -2      218.48      214.43     51.32 o 
   7   6  -2       35.42       64.04     34.45 o 
   8   6  -2       77.91       34.08     43.94 o 
   0   7  -2        5.72       22.40     28.99 o 
   1   7  -2      363.88      362.56     53.59 o 
   2   7  -2       70.78       82.57     36.89 o 
   3   7  -2        1.31        8.74     24.74 o 
   4   7  -2        0.90        9.53     36.22 o 
   5   7  -2      131.82       67.38     42.42 o 
   6   7  -2       23.49       33.19     40.63 o 
   7   7  -2       14.66       44.60     44.60 o 
   8   7  -2        3.14       26.04     34.16 o 
   0   8  -2      613.74      606.60     62.80 o 
   1   8  -2       48.39        4.76     32.87 o 
   2   8  -2      257.32      303.48     51.49 o 
   3   8  -2       99.84       82.80     41.05 o 
   4   8  -2       78.81       40.85     42.15 o 
   5   8  -2      350.63      268.13     53.09 o 
   6   8  -2       10.56       21.95     34.68 o 
   7   8  -2       31.00       47.78     27.60 o 
   0   9  -2      897.19      868.32     74.91 o 
   1   9  -2      151.43      110.42     47.53 o 
   2   9  -2      196.97      229.90     51.00 o 
   3   9  -2       11.35       26.69     34.15 o 
   4   9  -2       38.27       43.20     35.81 o 
   5   9  -2       53.55       48.97     41.07 o 
   6   9  -2      150.55      159.48     31.88 o 
   7   9  -2        0.12       48.60     28.34 o 
   0  10  -2       38.28       49.47     49.47 o 
   1  10  -2       50.78       37.21     33.95 o 
   2  10  -2       52.06       29.38     49.54 o 
   3  10  -2      205.73      176.58     50.62 o 
   4  10  -2      136.60      150.26     42.02 o 
   5  10  -2       34.46       53.68     28.42 o 
   6  10  -2       11.23       14.91     31.05 o 
   0  11  -2      190.57      200.25     56.59 o 
   1  11  -2       54.61       53.77     47.52 o 
   2  11  -2       17.29       24.99     33.04 o 
   3  11  -2       83.63       46.99     48.45 o 
   4  11  -2       18.99       43.16     43.16 o 
   5  11  -2       16.97       25.42     37.01 o 
   0  12  -2        4.27        6.27     36.95 o 
   1  12  -2        0.01       48.80     56.26 o 
   2  12  -2       16.47        6.32     41.59 o 
   3  12  -2        9.67       34.71     31.67 o 
   4  12  -2        3.04       20.88     27.61 o 
   0  13  -2       23.27       12.16     43.79 o 
   1  13  -2        8.85       47.81     41.53 o 
   2  13  -2       13.49       12.14     38.38 o 
   3  13  -2        8.63       32.11     34.65 o 
   2   0  -1       24.15       24.91     19.33 o 
   4   0  -1       43.84       65.91     28.12 o 
   6   0  -1     1040.22     1022.79     78.71 o 
   8   0  -1       48.68        0.00     47.53 o 
   1   1  -1     2905.57     2968.17     58.91 o 
   2   1  -1     3883.82     3997.65     87.22 o 
   3   1  -1      550.05      497.56     39.73 o 
   4   1  -1     1465.86     1634.43     79.13 o 
   5   1  -1      105.88      176.65     33.67 o 
   6   1  -1      164.14      158.33     45.42 o 
   7   1  -1       39.22       18.16     45.61 o 
   8   1  -1        9.39        0.00     28.22 o 
   9   1  -1       31.21       13.12     40.54 o 
   1   2  -1    20002.11    20056.29    171.62 o 
   2   2  -1    38190.45    39668.84    279.93 o 
   3   2  -1      603.85      498.01     44.17 o 
   4   2  -1       63.37        9.91     29.66 o 
   5   2  -1      840.83      896.94     73.27 o 
   6   2  -1       43.26       41.73     34.59 o 
   7   2  -1       12.98       47.53     47.53 o 
   8   2  -1      160.35      120.62     59.15 o 
   9   2  -1       50.80       26.19     47.17 o 
   1   3  -1    11379.72    11342.90    149.23 o 
   2   3  -1     1745.50     1638.21     65.63 o 
   3   3  -1     1642.93     1503.36     68.01 o 
   4   3  -1       87.65       86.62     31.94 o 
   5   3  -1      426.14      372.74     49.06 o 
   6   3  -1      122.95      110.85     37.73 o 
   7   3  -1       47.63       24.50     52.70 o 
   8   3  -1       61.94       72.52     53.16 o 
   9   3  -1        6.46        0.00     30.95 o 
   1   4  -1     1397.08     1488.63     62.18 o 
   2   4  -1     4725.62     4732.20    117.03 o 
   3   4  -1     2225.17     2299.66     90.86 o 
   4   4  -1       30.19       48.25     27.51 o 
   5   4  -1       51.26       27.09     33.17 o 
   6   4  -1       67.77       96.43     37.11 o 
   7   4  -1       35.09       42.54     33.81 o 
   8   4  -1        6.85       44.68     31.90 o 
   9   4  -1       84.94       23.79     42.91 o 
   1   5  -1      459.43      540.48     47.29 o 
   2   5  -1      345.85      365.64     40.63 o 
   3   5  -1      243.40      247.32     34.67 o 
   4   5  -1     1302.13     1439.90     89.01 o 
   5   5  -1       75.53       99.29     39.26 o 
   6   5  -1       49.72       49.01     34.03 o 
   7   5  -1       37.82       29.99     39.31 o 
   8   5  -1       14.95       12.24     38.63 o 
   1   6  -1      583.00      640.10     54.29 o 
   2   6  -1      295.16      378.81     51.16 o 
   3   6  -1      882.68      923.36     64.19 o 
   4   6  -1       11.58       39.45     39.45 o 
   5   6  -1       65.68       47.78     15.91 o 
   6   6  -1       11.93       49.79     37.12 o 
   7   6  -1       18.71       17.64     39.39 o 
   8   6  -1       22.67       11.49     38.07 o 
   1   7  -1      101.31       52.86     37.47 o 
   2   7  -1      126.55      144.18     34.69 o 
   3   7  -1      147.92      126.66     39.76 o 
   4   7  -1       25.43       14.29     35.91 o 
   5   7  -1       27.60       26.05     28.05 o 
   6   7  -1       34.24       28.23     36.95 o 
   7   7  -1       62.07       17.05     42.85 o 
   8   7  -1        6.28        5.28     38.45 o 
   1   8  -1      162.60      162.63     40.03 o 
   2   8  -1       19.11       52.04     25.45 o 
   3   8  -1       23.70       53.56     39.24 o 
   4   8  -1        5.33       10.23     28.97 o 
   5   8  -1      134.50      129.24     41.75 o 
   6   8  -1       14.93       33.13     38.26 o 
   7   8  -1        0.67        5.39     25.72 o 
   1   9  -1       15.89       16.53     36.98 o 
   2   9  -1       32.23       15.99     33.36 o 
   3   9  -1       69.68       85.35     40.59 o 
   4   9  -1       88.76       92.00     47.53 o 
   5   9  -1      110.39      120.28     39.43 o 
   6   9  -1       75.97       48.22     30.74 o 
   7   9  -1        3.44        4.93     27.39 o 
   1  10  -1        7.78       24.74     38.21 o 
   2  10  -1       34.35       17.61     39.35 o 
   3  10  -1      172.93      153.85     43.02 o 
   4  10  -1      107.05       55.80     40.24 o 
   5  10  -1       26.84       32.36     29.57 o 
   6  10  -1       38.82       50.13     36.18 o 
   1  11  -1       68.46       33.57     54.19 o 
   2  11  -1       39.62       12.52     35.31 o 
   3  11  -1       61.52       47.03     36.27 o 
   4  11  -1       92.80        5.57     45.37 o 
   5  11  -1       44.26       40.85     31.50 o 
   1  12  -1        0.07       55.39     55.39 o 
   2  12  -1        3.06       25.37     37.01 o 
   3  12  -1        0.29       63.75     34.28 o 
   4  12  -1       13.42       20.92     32.26 o 
   1  13  -1        4.65        5.42     37.42 o 
   2  13  -1        3.01       24.33     37.49 o 
   3  13  -1       12.30        5.33     23.35 o 
   2   0   0        0.31       16.44     18.73 o 
   4   0   0     3667.47     3708.14    108.08 o 
   6   0   0       71.36       90.07     38.79 o 
   8   0   0      143.10      181.34     58.63 o 
   0   1   0        6.83        2.00     12.79 o 
   1   1   0     2156.23     2134.07     50.53 o 
   2   1   0     5300.63     5763.94    102.01 o 
   3   1   0      556.05      496.53     37.19 o 
   4   1   0      124.54      107.66     31.81 o 
   5   1   0       83.51       79.24     36.74 o 
   6   1   0      128.58      128.56     42.56 o 
   7   1   0        5.97       11.75     26.39 o 
   8   1   0        0.06       56.23     56.23 o 
   9   1   0       13.17       19.53     40.69 o 
   0   2   0       43.11       68.78     19.36 o 
   1   2   0    17782.37    17545.49    160.13 o 
   2   2   0      120.20      142.75     25.30 o 
   3   2   0     1394.98     1320.81     61.69 o 
   4   2   0     1931.46     1983.35     85.62 o 
   5   2   0      418.00      397.71     48.62 o 
   6   2   0       15.22       15.38     34.34 o 
   7   2   0       27.27        6.00     39.60 o 
   8   2   0       21.61        6.63     35.63 o 
   9   2   0        5.22       71.37     41.50 o 
   0   3   0       75.76       70.18     21.25 o 
   1   3   0    21910.86    21760.10    205.05 o 
   2   3   0     1914.56     2079.33     69.72 o 
   3   3   0     1321.74     1307.73     63.92 o 
   4   3   0        1.13       55.18     21.83 o 
   5   3   0      697.48      780.24     68.56 o 
   6   3   0      184.28      251.86     56.03 o 
   7   3   0        0.04       24.38     35.51 o 
   8   3   0        7.87       45.03     45.03 o 
   9   3   0       74.79       56.77     42.33 o 
   0   4   0       56.63      153.17     25.27 o 
   1   4   0     2553.54     2836.16     86.11 o 
   2   4   0        6.53        7.72     24.84 o 
   3   4   0     3340.52     3594.28    111.49 o 
   4   4   0       34.14       77.88     30.84 o 
   5   4   0       29.56       27.04     27.04 o 
   6   4   0       24.01        5.34     39.74 o 
   7   4   0       87.01      152.07     51.95 o 
   8   4   0        0.41        0.40     36.25 o 
   9   4   0       20.94       23.94     36.88 o 
   0   5   0       10.60       22.22     22.22 o 
   1   5   0      120.58      157.80     26.14 o 
   2   5   0     1472.59     1481.28     76.16 o 
   3   5   0      147.49      161.64     32.47 o 
   4   5   0       79.05       76.52     29.91 o 
   5   5   0       63.44       47.43     29.97 o 
   6   5   0        6.67       43.78     30.92 o 
   7   5   0        0.79       66.30     35.64 o 
   8   5   0        3.10       36.89     39.88 o 
   0   6   0     6282.60     6476.95    148.90 o 
   1   6   0       73.71       81.77     27.68 o 
   2   6   0       99.46      102.75     34.49 o 
   3   6   0     1693.08     1786.94     94.03 o 
   4   6   0      489.21      566.41     60.35 o 
   5   6   0        0.16        9.98     39.90 o 
   6   6   0        0.04        5.55     38.17 o 
   7   6   0      117.52      100.61     37.88 o 
   8   6   0       12.22        5.78     34.34 o 
   0   7   0        0.13       22.61     27.65 o 
   1   7   0       22.73       48.84     24.42 o 
   2   7   0      970.18     1112.43     82.61 o 
   3   7   0        4.46       48.09     20.97 o 
   4   7   0        9.26       23.88     19.68 o 
   5   7   0       60.36       73.22     39.10 o 
   6   7   0       12.31       28.04     31.23 o 
   7   7   0       13.58       22.94     26.85 o 
   8   7   0        4.99       42.78     44.10 o 
   0   8   0      136.23      150.05     41.39 o 
   1   8   0      103.68      124.44     37.66 o 
   2   8   0        0.33       32.13     32.13 o 
   3   8   0       29.61       14.58     36.79 o 
   4   8   0       41.21      133.51     36.30 o 
   5   8   0        3.44        5.40     37.88 o 
   6   8   0       28.83       46.59     46.59 o 
   7   8   0        5.52        0.00     32.52 o 
   0   9   0       22.39       70.79     35.72 o 
   1   9   0       90.92      104.80     36.16 o 
   2   9   0      299.91      336.37     54.72 o 
   3   9   0        8.11       16.03     38.11 o 
   4   9   0        0.30       10.85     41.38 o 
   5   9   0        0.01       10.98     33.90 o 
   6   9   0       21.10        0.00     34.97 o 
   7   9   0        0.85       24.87     30.22 o 
   0  10   0       28.23       11.26     50.44 o 
   1  10   0       51.82       24.76     51.84 o 
   2  10   0       27.91       46.98     46.98 o 
   3  10   0      293.73      359.37     58.48 o 
   4  10   0       10.47       44.74     39.55 o 
   5  10   0        6.72        5.44     30.20 o 
   6  10   0        4.10        5.06     28.14 o 
   0  11   0       60.29       48.44     34.28 o 
   1  11   0       35.82      107.52     42.53 o 
   2  11   0        8.43       44.59     44.59 o 
   3  11   0       74.11        5.89     47.45 o 
   4  11   0        2.54       45.16     45.16 o 
   5  11   0       13.46       38.11     38.11 o 
   0  12   0       35.18       56.09     41.82 o 
   1  12   0        2.00        6.95     45.75 o 
   2  12   0        0.39       44.38     35.29 o 
   3  12   0       19.80       34.80     40.20 o 
   4  12   0        5.17       20.99     30.62 o 
   0  13   0       16.50       24.22     34.21 o 
   1  13   0        6.82       49.34     49.34 o 
   2  13   0       14.17       36.46     33.28 o 
   3  13   0       16.85       10.74     33.94 o 
   2   0   1       23.69        5.67     18.26 o 
   4   0   1       43.10       75.04     25.94 o 
   6   0   1     1039.96     1099.85     80.62 o 
   8   0   1       48.75       77.83     42.01 o 
   1   1   1     2904.44     2692.55     56.19 o 
   2   1   1     3884.28     4031.67     83.47 o 
   3   1   1      550.36      506.24     40.41 o 
   4   1   1     1465.64     1513.83     73.76 o 
   5   1   1      105.66       81.21     30.69 o 
   6   1   1      164.18      106.85     44.00 o 
   7   1   1       39.34       46.53     38.61 o 
   8   1   1        9.37        6.47     36.17 o 
   9   1   1       31.25       71.63     44.67 o 
   1   2   1    20006.03    18817.91    165.80 o 
   2   2   1    38190.74    38971.19    277.47 o 
   3   2   1      602.67      523.94     42.93 o 
   4   2   1       63.20       44.81     28.64 o 
   5   2   1      841.38      827.39     69.07 o 
   6   2   1       43.28       15.13     36.06 o 
   7   2   1       12.96       11.93     39.55 o 
   8   2   1      160.37      104.95     54.89 o 
   9   2   1       50.76       96.90     29.61 o 
   1   3   1    11386.49    11264.88    147.79 o 
   2   3   1     1745.58     1634.71     63.91 o 
   3   3   1     1642.74     1523.84     70.82 o 
   4   3   1       87.52      126.95     28.06 o 
   5   3   1      425.36      389.71     44.72 o 
   6   3   1      123.00      109.44     41.34 o 
   7   3   1       47.68        0.00     41.98 o 
   8   3   1       61.95       13.09     44.35 o 
   9   3   1        6.47       69.36     30.25 o 
   1   4   1     1396.97     1536.84     63.48 o 
   2   4   1     4725.58     4706.08    116.71 o 
   3   4   1     2224.52     2138.56     90.01 o 
   4   4   1       30.15        7.38     27.72 o 
   5   4   1       51.21      103.62     30.86 o 
   6   4   1       67.75       48.25     35.93 o 
   7   4   1       35.07       24.31     50.95 o 
   8   4   1        6.83       19.27     40.09 o 
   9   4   1       85.00        5.97     41.16 o 
   1   5   1      459.34      585.10     47.74 o 
   2   5   1      346.24      272.70     38.57 o 
   3   5   1      243.46      203.33     41.20 o 
   4   5   1     1302.26     1353.03     82.69 o 
   5   5   1       75.52       76.09     32.27 o 
   6   5   1       49.76       49.37     36.86 o 
   7   5   1       37.82       48.44     37.36 o 
   8   5   1       14.93       18.55     41.48 o 
   1   6   1      582.03      594.60     53.64 o 
   2   6   1      295.37      316.02     46.70 o 
   3   6   1      882.15      950.75     69.93 o 
   4   6   1       11.68        8.82     29.26 o 
   5   6   1       65.79       60.16     34.72 o 
   6   6   1       11.94        5.58     36.69 o 
   7   6   1       18.69       17.91     42.60 o 
   8   6   1       22.67       17.56     39.29 o 
   1   7   1      101.36      138.75     36.99 o 
   2   7   1      126.52      185.84     34.30 o 
   3   7   1      147.76      140.45     32.86 o 
   4   7   1       25.43       57.50     26.23 o 
   5   7   1       27.56       36.83     39.00 o 
   6   7   1       34.20       11.29     42.24 o 
   7   7   1       62.05       34.67     28.30 o 
   8   7   1        6.30       16.23     33.75 o 
   1   8   1      162.63      129.54     47.70 o 
   2   8   1       18.97        9.50     29.98 o 
   3   8   1       23.66       97.81     36.62 o 
   4   8   1        5.38       37.52     37.52 o 
   5   8   1      134.41       76.24     48.74 o 
   6   8   1       14.92        5.64     33.22 o 
   7   8   1        0.67       10.94     39.50 o 
   1   9   1       15.89        5.50     40.98 o 
   2   9   1       32.38       58.88     34.23 o 
   3   9   1       69.72       69.63     41.79 o 
   4   9   1       88.63       49.06     43.26 o 
   5   9   1      110.36       82.95     53.35 o 
   6   9   1       76.03       59.89     39.61 o 
   7   9   1        3.45        0.00     27.52 o 
   1  10   1        7.79       50.76     50.76 o 
   2  10   1       34.36       64.63     37.61 o 
   3  10   1      173.11      108.61     46.83 o 
   4  10   1      107.04       89.87     42.79 o 
   5  10   1       26.75       32.71     44.33 o 
   6  10   1       38.86       37.42     37.42 o 
   1  11   1       68.38       53.88     50.41 o 
   2  11   1       39.65       68.67     42.82 o 
   3  11   1       61.58      117.90     36.37 o 
   4  11   1       92.74       66.87     38.63 o 
   5  11   1       44.18       46.44     32.22 o 
   1  12   1        0.07       69.84     36.98 o 
   2  12   1        3.05       38.04     41.14 o 
   3  12   1        0.29       40.63     40.63 o 
   4  12   1       13.40       26.33     28.34 o 
   1  13   1        4.65       52.16     52.16 o 
   2  13   1        3.02       30.36     36.96 o 
   3  13   1       12.30       32.21     22.75 o 
   0   0   2     2794.89     2925.91     34.68 o 
   2   0   2    26305.34    26167.64    193.93 o 
   4   0   2      970.04     1044.37     57.26 o 
   6   0   2     2241.14     2421.77    116.43 o 
   8   0   2       56.10       48.96     48.96 o 
   0   1   2      454.87      461.59     21.98 o 
   1   1   2     4174.08     3784.62     66.18 o 
   2   1   2     3681.75     3850.37     82.90 o 
   3   1   2      141.17      129.40     26.00 o 
   4   1   2       58.58       41.38     23.28 o 
   5   1   2      198.60      103.48     38.13 o 
   6   1   2       43.12       57.41     13.49 o 
   7   1   2       53.05       98.69     27.87 o 
   8   1   2       35.98       37.14     10.17 o 
   9   1   2        4.63       32.65     45.73 o 
   0   2   2    22353.12    23471.14    167.09 o 
   1   2   2    15342.69    14662.89    147.05 o 
   2   2   2     9701.65    10108.53    142.41 o 
   3   2   2      312.59      303.22     32.09 o 
   4   2   2     1115.12     1179.54     68.95 o 
   5   2   2      304.49      266.02     47.37 o 
   6   2   2       32.92       60.01     24.48 o 
   7   2   2       13.48       17.75     30.75 o 
   8   2   2        4.05       19.62     37.50 o 
   9   2   2        5.26       25.80     37.67 o 
   0   3   2     1390.59     1358.69     50.75 o 
   1   3   2     2827.26     2596.50     73.04 o 
   2   3   2      164.14      204.26     28.73 o 
   3   3   2     2619.07     2496.29     87.15 o 
   4   3   2       22.74       44.39     27.94 o 
   5   3   2      219.71      200.18     45.26 o 
   6   3   2       46.02       31.09     42.13 o 
   7   3   2       34.45       48.30     37.16 o 
   8   3   2       35.26       65.31     41.27 o 
   9   3   2        6.47        6.33     35.13 o 
   0   4   2     3195.45     3147.96     83.91 o 
   1   4   2      125.76      162.25     28.20 o 
   2   4   2      443.56      468.16     40.15 o 
   3   4   2     3806.83     3745.23    116.31 o 
   4   4   2     3411.52     3266.79    122.91 o 
   5   4   2        8.56       54.04     31.23 o 
   6   4   2       15.82        0.00     34.74 o 
   7   4   2       55.79      109.68     33.37 o 
   8   4   2       12.17       25.70     39.64 o 
   9   4   2        6.29       24.14     34.11 o 
   0   5   2      230.73      253.44     32.36 o 
   1   5   2     1226.42     1391.94     67.73 o 
   2   5   2       78.03      101.51     21.52 o 
   3   5   2     1904.93     1629.49     84.51 o 
   4   5   2      334.80      397.24     46.90 o 
   5   5   2        9.82        9.52     31.67 o 
   6   5   2      175.52      115.74     49.60 o 
   7   5   2       29.49       42.62     42.62 o 
   8   5   2        2.72       12.45     35.24 o 
   0   6   2      101.06       92.83     26.98 o 
   1   6   2     2529.03     2675.32    100.17 o 
   2   6   2      128.24      114.19     36.37 o 
   3   6   2      173.30      133.09     35.47 o 
   4   6   2      181.72      168.32     42.47 o 
   5   6   2      188.86      181.55     42.82 o 
   6   6   2      218.52      185.84     40.19 o 
   7   6   2       35.40        0.00     38.95 o 
   8   6   2       77.92       29.53     40.48 o 
   0   7   2        5.72       30.53     26.93 o 
   1   7   2      364.09      504.17     53.55 o 
   2   7   2       70.69       87.12     42.52 o 
   3   7   2        1.29        8.81     27.22 o 
   4   7   2        0.89       38.54     31.97 o 
   5   7   2      131.63      158.77     46.74 o 
   6   7   2       23.51        5.68     36.46 o 
   7   7   2       14.64       23.30     38.64 o 
   8   7   2        3.13       40.51     40.51 o 
   0   8   2      613.64      695.42     63.68 o 
   1   8   2       48.43       43.38     32.33 o 
   2   8   2      257.42      273.68     24.70 o 
   3   8   2       99.68      108.08     39.32 o 
   4   8   2       78.75       74.33     18.53 o 
   5   8   2      350.58      307.05     63.47 o 
   6   8   2       10.63       16.97     40.42 o 
   7   8   2       30.97       27.65     35.42 o 
   0   9   2      897.06      774.55     74.23 o 
   1   9   2      151.47       49.91     46.08 o 
   2   9   2      197.05      171.72     49.80 o 
   3   9   2       11.34       10.75     38.77 o 
   4   9   2       38.22       16.44     47.45 o 
   5   9   2       53.54       72.36     38.97 o 
   6   9   2      150.54       49.35     45.56 o 
   7   9   2        0.12        0.00     30.44 o 
   0  10   2       38.35        5.64     34.47 o 
   1  10   2       50.76       43.54     40.79 o 
   2  10   2       52.02       70.75     32.28 o 
   3  10   2      206.02      189.20     47.66 o 
   4  10   2      136.45      140.98     52.00 o 
   5  10   2       34.36        5.49     44.22 o 
   6  10   2       11.23       20.50     34.81 o 
   0  11   2      190.55      242.92     46.24 o 
   1  11   2       54.61       60.73     42.14 o 
   2  11   2       17.29       48.87     48.87 o 
   3  11   2       83.63        5.90     46.19 o 
   4  11   2       18.98       72.71     31.15 o 
   5  11   2       17.00       31.12     28.43 o 
   0  12   2        4.25       37.36     43.13 o 
   1  12   2        0.01       13.98     43.13 o 
   2  12   2       16.44      107.91     43.50 o 
   3  12   2        9.65       43.89     43.89 o 
   4  12   2        3.03       21.10     37.29 o 
   0  13   2       23.27       36.14     41.73 o 
   1  13   2        8.87       27.38     36.22 o 
   2  13   2       13.47       36.40     25.77 o 
   3  13   2        8.63       10.72     36.41 o 
   2   0   3    39446.05    38567.85    238.30 o 
   4   0   3      164.25      189.70     30.49 o 
   6   0   3      263.77      284.79     51.33 o 
   8   0   3        8.80       12.94     36.56 o 
   1   1   3     1993.92     1920.57     49.49 o 
   2   1   3    29847.13    30406.98    227.53 o 
   3   1   3      782.32      703.50     43.59 o 
   4   1   3     1320.71     1242.91     68.65 o 
   5   1   3      364.12      325.48     48.01 o 
   6   1   3       86.59      135.23     36.74 o 
   7   1   3      135.61      157.04     48.30 o 
   8   1   3       45.00       52.16     43.29 o 
   9   1   3        5.64       13.09     47.25 o 
   1   2   3     6180.58     5719.02     94.09 o 
   2   2   3     6154.18     6254.09    112.24 o 
   3   2   3       17.85       34.18     13.78 o 
   4   2   3     1440.03     1357.35     71.48 o 
   5   2   3      136.52      108.36     34.75 o 
   6   2   3       53.53       94.69     30.27 o 
   7   2   3       74.46       70.94     48.00 o 
   8   2   3       23.75       13.03     47.08 o 
   9   2   3        6.91       52.51     52.51 o 
   1   3   3     1677.94     1597.54     60.88 o 
   2   3   3     4905.12     5298.31    113.23 o 
   3   3   3      926.30      950.32     56.29 o 
   4   3   3     3256.06     3191.58    111.79 o 
   5   3   3      189.71      191.22     38.22 o 
   6   3   3       32.22       25.89     39.72 o 
   7   3   3       43.01       54.22     40.43 o 
   8   3   3      108.67      143.54     52.23 o 
   9   3   3        1.56       12.63     38.88 o 
   1   4   3       24.34       27.99     23.55 o 
   2   4   3       60.99       49.42     21.28 o 
   3   4   3     2796.07     2499.84     95.63 o 
   4   4   3     1904.96     1916.07     91.48 o 
   5   4   3       47.70       36.13     35.57 o 
   6   4   3      191.77      268.23     54.69 o 
   7   4   3       47.01       36.61     36.61 o 
   8   4   3       39.38       32.24     38.11 o 
   9   4   3        5.57       38.21     38.21 o 
   1   5   3     1203.00     1236.00     62.69 o 
   2   5   3     1611.35     1712.54     80.15 o 
   3   5   3     2956.05     2613.05    108.56 o 
   4   5   3       12.91        4.05     28.51 o 
   5   5   3       61.59       81.51     30.65 o 
   6   5   3       39.70       77.51     41.41 o 
   7   5   3       42.98       24.45     32.34 o 
   8   5   3        3.07       37.53     40.56 o 
   1   6   3     1793.76     1763.53     85.09 o 
   2   6   3      192.16      158.03     30.92 o 
   3   6   3      421.34      433.53     51.35 o 
   4   6   3       19.75        0.00     28.89 o 
   5   6   3      464.99      482.16     60.69 o 
   6   6   3      240.82      266.42     53.50 o 
   7   6   3       15.27       18.13     37.75 o 
   8   6   3       11.33        5.95     40.78 o 
   1   7   3      764.20      977.61     71.10 o 
   2   7   3       10.79       70.98     26.78 o 
   3   7   3       40.78       66.59     31.69 o 
   4   7   3      135.58      135.86     36.95 o 
   5   7   3      409.02      362.46     61.72 o 
   6   7   3      120.40       74.55     44.80 o 
   7   7   3       40.69       47.03     41.55 o 
   8   7   3       29.57       11.03     36.58 o 
   1   8   3      111.33      116.22     39.38 o 
   2   8   3      232.84      201.12     49.77 o 
   3   8   3       25.73       14.82     33.20 o 
   4   8   3       41.04       73.11     43.03 o 
   5   8   3       83.23      132.55     42.78 o 
   6   8   3      102.86       34.22     44.17 o 
   7   8   3       80.15       66.90     38.64 o 
   1   9   3      144.83      122.61     54.01 o 
   2   9   3       91.25      145.55     50.29 o 
   3   9   3       39.76       81.02     36.26 o 
   4   9   3      202.61      181.95     43.76 o 
   5   9   3       17.93       28.05     38.41 o 
   6   9   3        4.35       22.09     36.69 o 
   7   9   3       43.47       35.81     37.91 o 
   1  10   3       29.09       24.95     46.73 o 
   2  10   3       38.27       23.65     40.10 o 
   3  10   3      181.18      236.03     50.54 o 
   4  10   3       64.12       56.65     43.16 o 
   5  10   3       87.73       66.23     38.21 o 
   6  10   3       27.53       41.32     34.26 o 
   1  11   3      204.03      236.66     40.04 o 
   2  11   3       28.00       18.78     36.02 o 
   3  11   3       73.66       11.86     45.09 o 
   4  11   3       12.50       16.85     29.18 o 
   5  11   3        8.12       10.44     27.58 o 
   1  12   3        3.94       34.98     37.73 o 
   2  12   3        5.47        6.37     35.35 o 
   3  12   3        7.49        5.80     49.02 o 
   4  12   3       53.32        0.00     42.90 o 
   1  13   3       11.36       88.99     44.93 o 
   2  13   3        3.21        0.00     29.71 o 
   3  13   3        7.01       21.45     33.00 o 
   0   0   4       93.27       52.02     13.55 o 
   2   0   4      884.57      957.61     41.79 o 
   4   0   4      461.76      460.75     42.85 o 
   6   0   4       83.76       56.20     32.46 o 
   8   0   4       34.05       25.80     49.13 o 
   0   1   4     9848.15     9923.03     95.53 o 
   1   1   4     1390.77     1449.84     45.10 o 
   2   1   4    22654.02    23447.94    202.59 o 
   3   1   4     1750.72     1656.93     65.46 o 
   4   1   4      925.40      848.79     61.56 o 
   5   1   4       73.74      122.97     30.27 o 
   6   1   4       34.85       87.25     23.76 o 
   7   1   4       56.00        5.83     47.03 o 
   8   1   4      105.52       71.91     47.60 o 
   9   1   4       11.52       32.81     38.81 o 
   0   2   4     6722.08     6837.16     92.51 o 
   1   2   4      163.83       89.09     23.05 o 
   2   2   4      305.11      305.25     30.18 o 
   3   2   4       53.37       54.06     19.62 o 
   4   2   4      797.65      780.39     54.83 o 
   5   2   4       51.32       20.07     25.78 o 
   6   2   4      325.34      244.54     49.19 o 
   7   2   4      218.87      225.05     56.83 o 
   8   2   4      120.21       78.54     57.80 o 
   9   2   4        4.58       19.43     40.39 o 
   0   3   4       50.29       34.82     18.41 o 
   1   3   4     1007.76     1032.00     48.00 o 
   2   3   4      469.65      485.53     37.57 o 
   3   3   4      625.02      555.73     45.39 o 
   4   3   4     1244.00     1326.76     70.86 o 
   5   3   4        3.97       29.77     35.85 o 
   6   3   4       15.85       10.37     35.10 o 
   7   3   4       59.79      126.65     34.67 o 
   8   3   4        6.92       13.03     40.31 o 
   9   3   4        1.10       12.66     28.23 o 
   0   4   4      327.94      248.48     32.53 o 
   1   4   4      109.32      167.68     29.37 o 
   2   4   4      245.63      251.93     37.49 o 
   3   4   4     2281.49     2092.82     88.54 o 
   4   4   4      401.68      377.60     47.39 o 
   5   4   4       19.35       35.97     35.97 o 
   6   4   4        7.81       32.27     37.25 o 
   7   4   4        0.32       18.35     35.10 o 
   8   4   4        3.10       19.37     43.33 o 
   0   5   4     5207.86     5283.07    123.98 o 
   1   5   4      509.00      493.93     43.30 o 
   2   5   4        1.42        6.21     26.61 o 
   3   5   4     1353.64     1290.47     76.96 o 
   4   5   4      575.11      549.55     60.54 o 
   5   5   4      164.54      159.07     38.28 o 
   6   5   4       28.63       77.94     28.41 o 
   7   5   4       87.88       98.29     53.60 o 
   8   5   4        0.65       18.87     36.11 o 
   0   6   4      766.36      758.97     56.21 o 
   1   6   4      741.24      666.27     57.83 o 
   2   6   4        8.21       14.46     26.13 o 
   3   6   4      211.08      238.42     36.45 o 
   4   6   4       94.27       35.97     41.67 o 
   5   6   4      572.53      557.26     65.30 o 
   6   6   4       81.84       11.39     44.91 o 
   7   6   4       70.87      109.65     49.50 o 
   8   6   4       17.53       23.96     39.75 o 
   0   7   4       15.59       42.50     31.16 o 
   1   7   4      469.48      511.47     58.92 o 
   2   7   4       35.13       50.51     25.29 o 
   3   7   4       38.54       71.61     32.25 o 
   4   7   4      367.72      283.73     55.75 o 
   5   7   4      592.59      483.63     68.38 o 
   6   7   4        7.87        5.78     34.19 o 
   7   7   4        2.85        0.00     35.54 o 
   8   7   4       28.59       35.56     35.56 o 
   0   8   4     1089.59     1093.24     81.61 o 
   1   8   4      262.18      297.59     50.90 o 
   2   8   4      103.88      106.12     32.69 o 
   3   8   4       88.63      104.54     37.63 o 
   4   8   4        4.97        0.00     36.47 o 
   5   8   4       41.06       38.94     36.49 o 
   6   8   4       49.35       40.25     42.61 o 
   7   8   4      140.76      112.39     34.63 o 
   0   9   4        9.67       20.61     40.58 o 
   1   9   4      283.34      213.06     50.14 o 
   2   9   4      146.08      189.80     52.84 o 
   3   9   4      107.73       87.01     39.21 o 
   4   9   4        8.44       16.65     37.24 o 
   5   9   4       22.59       33.85     41.46 o 
   6   9   4       34.53       27.87     32.94 o 
   7   9   4      101.52      108.10     42.75 o 
   0  10   4      258.69      359.81     61.80 o 
   1  10   4      194.97      138.05     69.89 o 
   2  10   4      242.33      285.00     66.65 o 
   3  10   4       38.17       34.69     40.07 o 
   4  10   4       67.65       28.51     41.49 o 
   5  10   4       22.51       22.20     39.26 o 
   6  10   4       65.64       51.98     32.86 o 
   0  11   4      114.42      164.80     56.97 o 
   1  11   4        5.07       33.88     52.98 o 
   2  11   4      124.18       75.40     51.06 o 
   3  11   4       95.79      124.76     42.45 o 
   4  11   4        8.43       22.50     37.33 o 
   5  11   4       95.78       67.94     36.57 o 
   0  12   4        0.34        0.00     40.40 o 
   1  12   4        0.26       49.10     51.09 o 
   2  12   4       79.15       63.55     40.16 o 
   3  12   4        9.42       93.10     36.83 o 
   4  12   4        4.26        5.28     25.36 o 
   0  13   4       31.19       53.99     34.46 o 
   1  13   4        4.14       41.08     41.08 o 
   2  13   4      118.73      151.27     44.87 o 
   3  13   4       21.00       58.81     25.65 o 
   2   0   5    21707.19    21743.79    186.43 o 
   4   0   5     6556.38     6567.00    143.16 o 
   6   0   5      355.19      357.96     56.13 o 
   8   0   5       18.06       51.59     32.84 o 
   1   1   5     1897.90     1760.86     51.56 o 
   2   1   5     1157.13     1224.32     51.10 o 
   3   1   5      831.80      735.58     47.44 o 
   4   1   5      979.88     1013.70     63.76 o 
   5   1   5       94.96       81.36     32.20 o 
   6   1   5      153.91      136.47     37.13 o 
   7   1   5        0.43       17.59     39.29 o 
   8   1   5       19.93        6.56     39.84 o 
   9   1   5        1.59       19.64     40.88 o 
   1   2   5     1784.77     1775.82     56.37 o 
   2   2   5      957.86     1001.66     47.99 o 
   3   2   5       63.88       32.40     23.80 o 
   4   2   5       21.66       28.71     19.89 o 
   5   2   5        0.15       24.29     29.75 o 
   6   2   5       40.00       65.22     27.91 o 
   7   2   5       38.17       47.55     39.43 o 
   8   2   5       35.10       26.23     47.33 o 
   9   2   5       13.41       38.82     44.83 o 
   1   3   5      761.66      778.79     42.28 o 
   2   3   5      131.38      135.91     25.45 o 
   3   3   5      791.65      711.51     52.45 o 
   4   3   5      584.29      482.33     51.54 o 
   5   3   5      186.74      222.50     35.83 o 
   6   3   5       68.44      104.04     40.91 o 
   7   3   5       33.68       66.51     41.44 o 
   8   3   5        4.23       39.26     39.26 o 
   9   3   5       12.71        6.33     44.25 o 
   1   4   5      112.41      105.52     29.54 o 
   2   4   5       16.28        0.00     24.41 o 
   3   4   5      468.96      449.70     48.38 o 
   4   4   5      424.49      414.43     46.41 o 
   5   4   5       15.29       13.69     36.16 o 
   6   4   5      147.48       91.90     47.46 o 
   7   4   5        6.30       12.25     40.70 o 
   8   4   5        2.76       47.19     47.19 o 
   1   5   5      253.33      228.16     36.50 o 
   2   5   5      947.72      891.54     59.11 o 
   3   5   5      330.22      340.14     42.50 o 
   4   5   5       38.54        4.10     31.80 o 
   5   5   5      508.70      509.86     60.08 o 
   6   5   5      131.43      151.17     42.26 o 
   7   5   5        5.56       67.96     36.56 o 
   8   5   5       11.17       50.52     32.17 o 
   1   6   5      906.21      906.45     64.52 o 
   2   6   5      464.56      490.87     54.10 o 
   3   6   5       47.22       32.11     33.12 o 
   4   6   5       78.23       86.18     35.43 o 
   5   6   5      350.06      283.52     58.05 o 
   6   6   5      103.96      109.26     40.26 o 
   7   6   5       31.64        6.14     40.17 o 
   8   6   5       26.82        6.03     41.26 o 
   1   7   5      465.96      520.69     61.41 o 
   2   7   5      130.63      119.01     34.00 o 
   3   7   5        1.59       18.04     26.32 o 
   4   7   5       86.05       97.98     19.49 o 
   5   7   5      140.29       59.61     49.35 o 
   6   7   5      109.07      139.85     45.16 o 
   7   7   5       87.67       41.80     39.14 o 
   8   7   5       39.04       16.77     34.84 o 
   1   8   5      120.07       54.12     43.20 o 
   2   8   5       27.91        9.76     35.09 o 
   3   8   5       85.58      100.47     43.20 o 
   4   8   5       68.57       68.98     34.82 o 
   5   8   5       44.87       67.34     30.71 o 
   6   8   5       13.99       23.20     40.98 o 
   7   8   5       58.50       45.25     34.87 o 
   1   9   5      192.31      191.98     56.45 o 
   2   9   5      457.50      420.38     62.46 o 
   3   9   5      321.67      257.38     49.89 o 
   4   9   5       59.43       83.88     32.13 o 
   5   9   5       22.14       34.10     41.79 o 
   6   9   5       13.55       78.49     34.54 o 
   7   9   5       85.37       25.87     35.52 o 
   1  10   5       84.89       18.88     62.73 o 
   2  10   5       19.19       59.67     45.45 o 
   3  10   5       76.18      110.47     49.69 o 
   4  10   5        5.21       39.65     39.65 o 
   5  10   5       58.58       33.46     43.21 o 
   6  10   5        0.78       33.42     33.42 o 
   1  11   5      113.77       95.27     60.91 o 
   2  11   5       45.38       44.13     41.33 o 
   3  11   5       18.21       35.74     46.16 o 
   4  11   5       27.15       28.23     41.11 o 
   5  11   5       27.72       26.23     25.13 o 
   1  12   5        2.08       14.08     40.96 o 
   2  12   5       19.82       31.79     37.57 o 
   3  12   5       52.16        5.81     43.16 o 
   4  12   5       35.94       31.74     36.64 o 
   1  13   5       14.03        6.81     38.06 o 
   2  13   5      111.72       84.46     47.49 o 
   3  13   5       50.36        0.00     34.54 o 
   0   0   6     3720.43     3744.22     63.70 o 
   2   0   6     2460.36     2543.29     67.84 o 
   4   0   6       40.96       75.01     31.11 o 
   6   0   6      115.00      123.60     39.21 o 
   8   0   6       47.85       38.66     49.90 o 
   0   1   6    23037.94    22700.00    162.48 o 
   1   1   6     1275.35     1210.55     44.48 o 
   2   1   6    11590.00    11830.48    148.90 o 
   3   1   6       30.05        2.34     22.35 o 
   4   1   6      547.86      520.82     50.91 o 
   5   1   6      398.13      434.74     52.95 o 
   6   1   6       17.37       24.55     33.70 o 
   7   1   6       21.90       11.74     39.93 o 
   8   1   6       45.89       45.92     45.92 o 
   9   1   6       13.31       58.73     37.50 o 
   0   2   6      603.67      628.43     31.40 o 
   1   2   6     2503.95     2349.84     65.16 o 
   2   2   6      971.81      911.56     46.74 o 
   3   2   6      110.00       86.49     21.32 o 
   4   2   6      175.61      200.59     35.72 o 
   5   2   6       66.77       36.80     33.97 o 
   6   2   6       27.16       50.57     29.49 o 
   7   2   6        4.15       17.96     45.11 o 
   8   2   6       40.23       98.67     41.05 o 
   9   2   6       24.02       25.85     34.22 o 
   0   3   6      451.52      451.59     31.59 o 
   1   3   6     1713.00     1688.90     60.13 o 
   2   3   6     1064.01     1166.74     57.07 o 
   3   3   6      157.51       90.07     31.87 o 
   4   3   6     1658.67     1729.79     88.62 o 
   5   3   6       84.87       47.45     36.40 o 
   6   3   6       55.33      115.19     33.14 o 
   7   3   6       17.84       18.21     40.77 o 
   8   3   6       47.41       13.15     43.51 o 
   9   3   6        2.84       37.85     30.93 o 
   0   4   6     2165.72     2126.42     72.14 o 
   1   4   6        4.07        9.83     17.65 o 
   2   4   6     1259.06     1394.61     67.25 o 
   3   4   6       77.93       88.68     25.36 o 
   4   4   6        3.23        3.84     24.42 o 
   5   4   6       53.25       36.75     30.47 o 
   6   4   6      214.08      141.45     48.65 o 
   7   4   6      127.20      154.21     40.44 o 
   8   4   6       26.55        6.50     47.28 o 
   0   5   6      652.37      696.72     48.61 o 
   1   5   6       22.36       14.87     27.04 o 
   2   5   6       35.85       53.98     20.33 o 
   3   5   6      221.01      183.09     36.77 o 
   4   5   6      255.57      338.70     47.46 o 
   5   5   6      603.64      636.83     65.37 o 
   6   5   6      346.54      360.85     68.57 o 
   7   5   6       21.87       68.28     33.43 o 
   8   5   6        1.95       31.63     34.09 o 
   0   6   6       38.12       39.50     27.89 o 
   1   6   6      102.95      110.84     32.91 o 
   2   6   6       25.67        7.42     26.28 o 
   3   6   6      182.84      182.87     39.23 o 
   4   6   6        6.91        4.61     27.09 o 
   5   6   6      428.75      452.63     59.10 o 
   6   6   6       65.58       34.78     47.06 o 
   7   6   6       23.86       49.31     40.89 o 
   8   6   6        6.08       12.10     40.09 o 
   0   7   6      125.46      168.93     30.71 o 
   1   7   6      512.17      556.47     62.32 o 
   2   7   6      207.07      202.12     40.57 o 
   3   7   6       52.52       77.66     33.25 o 
   4   7   6      104.98      109.71     41.76 o 
   5   7   6       32.88        5.51     39.84 o 
   6   7   6       30.03       11.75     34.27 o 
   7   7   6       95.01       66.04     43.71 o 
   8   7   6        5.74       33.63     33.63 o 
   0   8   6       25.11       18.33     30.47 o 
   1   8   6      291.23      382.56     48.47 o 
   2   8   6       48.10      103.14     35.05 o 
   3   8   6      180.47      218.01     39.63 o 
   4   8   6       42.70       36.31     36.31 o 
   5   8   6        4.65        5.65     37.08 o 
   6   8   6      252.32      186.75     61.23 o 
   7   8   6       91.28       51.25     47.29 o 
   0   9   6       14.48       20.91     41.85 o 
   1   9   6      244.47      244.73     62.60 o 
   2   9   6      274.44      220.11     55.05 o 
   3   9   6       90.41       11.06     47.45 o 
   4   9   6      201.55      118.30     50.68 o 
   5   9   6       36.23       80.15     42.82 o 
   6   9   6       32.22       16.90     35.22 o 
   7   9   6       24.16       57.18     33.32 o 
   0  10   6      193.10      144.30     49.33 o 
   1  10   6      111.29      133.30     50.34 o 
   2  10   6      172.20      144.02     52.96 o 
   3  10   6      170.03      198.79     48.95 o 
   4  10   6       10.24       11.52     32.56 o 
   5  10   6       64.69      117.74     44.47 o 
   6  10   6       14.63       20.94     32.32 o 
   0  11   6      273.34      251.86     61.77 o 
   1  11   6      647.85      772.10     86.67 o 
   2  11   6        1.18       25.26     39.99 o 
   3  11   6       22.58       39.15     39.15 o 
   4  11   6        7.97        0.00     34.00 o 
   5  11   6        6.19       26.29     31.95 o 
   0  12   6      111.36      112.32     55.08 o 
   1  12   6       20.21       49.26     39.17 o 
   2  12   6       24.02       46.24     46.24 o 
   3  12   6      135.71      133.80     39.89 o 
   4  12   6       48.94      100.35     34.64 o 
   0  13   6      144.02       95.41     42.98 o 
   1  13   6       14.13        6.83     37.98 o 
   2  13   6       65.49       18.00     37.54 o 
   2   0   7       89.21       70.46     18.06 o 
   4   0   7    10411.70    10356.08    184.73 o 
   6   0   7      198.48      154.01     41.39 o 
   8   0   7        3.84       25.77     42.66 o 
   1   1   7      682.19      622.03     35.33 o 
   2   1   7     1341.88     1188.77     52.06 o 
   3   1   7      749.07      709.52     50.13 o 
   4   1   7        2.29        0.00     24.07 o 
   5   1   7      209.23      258.30     43.36 o 
   6   1   7       16.24       29.76     34.39 o 
   7   1   7       59.68       70.45     10.48 o 
   8   1   7       30.02       65.60     44.49 o 
   9   1   7       21.71        6.51     47.26 o 
   1   2   7      535.52      521.11     34.66 o 
   2   2   7     1086.38     1142.43     52.60 o 
   3   2   7      223.49      156.67     33.27 o 
   4   2   7       76.36       52.76     27.55 o 
   5   2   7      162.94      132.77     42.32 o 
   6   2   7        2.95       15.34     29.35 o 
   7   2   7       26.18       24.06     43.35 o 
   8   2   7       24.63       26.40     41.67 o 
   9   2   7       11.34        6.45     39.20 o 
   1   3   7      958.86      911.22     47.92 o 
   2   3   7       31.85       16.68     21.20 o 
   3   3   7      371.04      333.66     36.15 o 
   4   3   7        3.23       53.19     23.78 o 
   5   3   7        2.62       17.50     33.31 o 
   6   3   7      195.20      169.04     52.28 o 
   7   3   7       22.33       24.45     34.56 o 
   8   3   7        2.78       19.76     41.06 o 
   9   3   7       17.62       56.66     42.25 o 
   1   4   7      318.99      299.05     34.16 o 
   2   4   7     1368.54     1404.32     66.29 o 
   3   4   7      115.55      112.90     28.28 o 
   4   4   7       26.70        7.74     28.94 o 
   5   4   7       41.95        9.28     30.77 o 
   6   4   7       37.40       10.95     36.41 o 
   7   4   7       34.42        0.00     42.97 o 
   8   4   7       40.13       19.55     46.51 o 
   1   5   7      279.16      302.94     34.57 o 
   2   5   7       22.38       38.79     26.26 o 
   3   5   7      207.81      182.33     33.79 o 
   4   5   7       20.32       12.70     28.42 o 
   5   5   7       90.73       54.48     46.70 o 
   6   5   7       50.94       22.77     38.57 o 
   7   5   7       30.81       37.47     37.47 o 
   8   5   7       11.04       38.06     34.75 o 
   1   6   7      457.54      395.75     48.80 o 
   2   6   7      681.49      754.02     59.39 o 
   3   6   7      208.82      177.24     36.66 o 
   4   6   7      301.79      287.74     48.66 o 
   5   6   7      287.65      236.49     55.34 o 
   6   6   7        3.83       11.67     36.93 o 
   7   6   7        2.44        6.19     39.73 o 
   8   6   7        4.59       30.27     41.52 o 
   1   7   7       50.07       64.55     24.77 o 
   2   7   7       24.66        4.35     36.69 o 
   3   7   7       84.13       37.03     34.62 o 
   4   7   7       47.43       25.20     46.52 o 
   5   7   7       15.81        5.50     38.65 o 
   6   7   7       30.02        5.93     38.80 o 
   7   7   7       57.56       78.49     47.14 o 
   1   8   7      150.20      221.04     46.60 o 
   2   8   7       39.89       50.53     14.46 o 
   3   8   7      233.94      210.15     44.99 o 
   4   8   7       59.69       54.07     34.22 o 
   5   8   7        6.48       41.18     41.18 o 
   6   8   7        8.44       35.23     43.21 o 
   7   8   7      140.69       28.58     52.72 o 
   1   9   7      305.03      321.67     56.88 o 
   2   9   7      147.07       61.09     42.65 o 
   3   9   7      220.35      172.51     43.47 o 
   4   9   7        9.13       68.09     27.80 o 
   5   9   7       20.24       28.83     41.92 o 
   6   9   7       88.86       79.35     34.92 o 
   1  10   7      412.13      491.91     85.50 o 
   2  10   7      143.48      156.94     51.93 o 
   3  10   7       61.80       99.94     42.81 o 
   4  10   7        1.49       46.29     32.73 o 
   5  10   7      180.79      163.27     43.24 o 
   6  10   7        9.89        5.27     33.65 o 
   1  11   7      426.93      377.35     75.51 o 
   2  11   7        2.36       44.36     38.54 o 
   3  11   7       19.92       23.99     42.34 o 
   4  11   7      159.02      158.89     40.92 o 
   5  11   7        8.32       10.53     37.20 o 
   1  12   7       16.02       21.11     55.90 o 
   2  12   7       15.76       47.90     47.90 o 
   3  12   7       62.51       43.51     43.51 o 
   4  12   7       43.97       73.81     34.97 o 
   1  13   7       11.68        0.00     52.75 o 
   2  13   7      149.41       65.75     48.23 o 
   0   0   8      447.44      414.88     27.44 o 
   2   0   8       98.69       76.37     18.69 o 
   4   0   8      513.35      547.41     52.36 o 
   6   0   8       51.98       39.07     32.41 o 
   8   0   8      128.12      186.55     46.84 o 
   0   1   8     3017.66     3090.76     67.95 o 
   1   1   8     1338.42     1270.38     48.58 o 
   2   1   8     2897.11     2749.47     77.18 o 
   3   1   8     1072.12     1113.93     60.01 o 
   4   1   8      326.71      305.77     42.03 o 
   5   1   8      174.70      149.63     39.80 o 
   6   1   8      448.35      406.53     49.98 o 
   7   1   8       45.65       77.35     46.52 o 
   8   1   8       18.60       44.46     44.46 o 
   9   1   8       57.43       64.40     43.67 o 
   0   2   8      764.29      732.78     36.87 o 
   1   2   8      464.28      516.07     35.84 o 
   2   2   8     1356.30     1494.81     62.07 o 
   3   2   8      182.17      164.16     26.54 o 
   4   2   8       73.13       97.75     19.96 o 
   5   2   8       69.96       63.23     30.12 o 
   6   2   8      154.07      216.97     47.33 o 
   7   2   8       25.68       42.40     39.72 o 
   8   2   8        3.28       49.86     49.86 o 
   9   2   8       42.22       51.30     39.51 o 
   0   3   8     2142.61     2002.66     62.63 o 
   1   3   8      217.63      214.02     29.45 o 
   2   3   8      637.42      571.20     42.66 o 
   3   3   8      300.48      247.97     34.67 o 
   4   3   8      861.76      943.40     64.13 o 
   5   3   8       44.41       62.12     27.32 o 
   6   3   8      111.89       58.74     42.99 o 
   7   3   8        0.52       12.33     40.77 o 
   8   3   8       77.35      112.00     38.97 o 
   9   3   8       20.08       37.63     50.90 o 
   0   4   8      556.73      530.26     40.54 o 
   1   4   8      109.17       75.14     27.53 o 
   2   4   8      261.74      253.21     32.57 o 
   3   4   8       75.97      121.92     29.32 o 
   4   4   8        5.16        3.27     20.01 o 
   5   4   8       29.47       28.25     28.25 o 
   6   4   8        7.56        5.54     40.32 o 
   7   4   8       16.47       24.98     33.03 o 
   8   4   8       26.44       52.14     36.84 o 
   0   5   8      773.20      867.46     54.68 o 
   1   5   8      307.01      350.19     42.83 o 
   2   5   8       56.64        6.62     29.95 o 
   3   5   8       31.71       48.25     30.39 o 
   4   5   8      232.11      193.51     41.50 o 
   5   5   8      112.56      130.26     41.32 o 
   6   5   8       10.39       28.66     40.12 o 
   7   5   8        3.14       62.76     29.42 o 
   8   5   8       31.45       19.09     39.67 o 
   0   6   8      534.29      607.61     51.44 o 
   1   6   8      614.90      654.37     56.94 o 
   2   6   8       17.95       38.41     29.20 o 
   3   6   8      174.11      142.40     36.51 o 
   4   6   8       10.44       14.12     35.54 o 
   5   6   8       50.45       68.13     18.79 o 
   6   6   8       77.82       70.70     43.25 o 
   7   6   8        6.07        6.23     31.14 o 
   8   6   8       14.05        6.08     26.43 o 
   0   7   8      177.51      152.20     43.13 o 
   1   7   8      153.96       87.43     37.59 o 
   2   7   8        2.84       22.12     32.18 o 
   3   7   8      304.22      304.92     45.69 o 
   4   7   8       45.11      107.18     36.45 o 
   5   7   8       82.40       66.94     30.54 o 
   6   7   8       79.97       47.74     42.16 o 
   7   7   8      121.91       66.68     48.86 o 
   0   8   8      841.22      897.22     73.31 o 
   1   8   8       38.93       56.00     30.11 o 
   2   8   8       57.89      135.74     39.91 o 
   3   8   8      308.67      279.91     59.56 o 
   4   8   8       12.45       21.88     36.24 o 
   5   8   8       19.60       23.02     38.19 o 
   6   8   8        1.35       17.73     44.67 o 
   7   8   8      112.29       80.25     42.90 o 
   0   9   8     2287.95     2166.40    122.73 o 
   1   9   8       82.39      156.56     50.19 o 
   2   9   8       26.08      100.86     33.64 o 
   3   9   8       29.13       11.23     39.69 o 
   4   9   8        9.61       22.89     30.24 o 
   5   9   8       22.41       40.57     35.24 o 
   6   9   8        0.33       36.42     36.42 o 
   0  10   8       14.02       35.03     47.47 o 
   1  10   8      352.75      437.46     77.74 o 
   2  10   8      190.18      170.05     60.73 o 
   3  10   8        0.00       35.46     35.46 o 
   4  10   8       20.73       11.63     43.51 o 
   5  10   8      121.99       67.78     49.86 o 
   6  10   8       24.99       21.00     39.34 o 
   0  11   8      115.57      123.71     57.36 o 
   1  11   8      255.43      241.10     67.13 o 
   2  11   8       28.17       25.40     40.16 o 
   3  11   8        7.31        5.97     42.00 o 
   4  11   8       16.77       17.05     45.11 o 
   5  11   8       30.68       47.28     30.18 o 
   0  12   8      487.01      611.45     81.36 o 
   1  12   8      265.84      373.55     68.69 o 
   2  12   8        0.50        8.67     32.32 o 
   3  12   8       49.67       17.40     36.22 o 
   4  12   8       46.95       10.49     35.60 o 
   0  13   8      534.75      455.36     79.10 o 
   1  13   8       44.56        6.80     41.17 o 
   2  13   8       33.32       35.17     35.17 o 
   2   0   9      782.38      820.74     42.91 o 
   4   0   9     1957.22     1901.82     83.22 o 
   6   0   9      841.62      818.70     81.07 o 
   8   0   9       17.73        0.00     49.83 o 
   1   1   9      849.93      860.53     42.92 o 
   2   1   9      816.59      864.08     46.73 o 
   3   1   9       16.75       49.37     21.28 o 
   4   1   9     2837.71     3005.78    105.90 o 
   5   1   9      279.95      243.57     41.48 o 
   6   1   9      144.13       76.30     47.43 o 
   7   1   9       85.43       35.92     44.07 o 
   8   1   9       24.41       13.13     46.39 o 
   9   1   9       22.93       38.31     34.95 o 
   1   2   9      857.67      729.03     45.34 o 
   2   2   9       78.92      112.47     20.44 o 
   3   2   9       26.67       58.45     18.64 o 
   4   2   9     1854.57     1863.49     87.11 o 
   5   2   9       35.61       51.57     23.53 o 
   6   2   9       45.59       10.47     41.18 o 
   7   2   9       47.87        0.00     44.78 o 
   8   2   9       12.26       99.05     47.14 o 
   9   2   9       48.29      101.75     48.44 o 
   1   3   9     1948.43     1770.60     68.21 o 
   2   3   9      322.06      303.20     34.27 o 
   3   3   9      140.06      139.92     28.53 o 
   4   3   9      164.64      192.29     35.88 o 
   5   3   9      122.53      166.84     38.52 o 
   6   3   9       88.35       54.04     41.10 o 
   7   3   9       23.94       24.76     41.09 o 
   8   3   9        3.46       26.36     44.71 o 
   1   4   9      127.89      182.50     26.60 o 
   2   4   9     1581.85     1856.88     79.82 o 
   3   4   9      255.80      209.47     38.20 o 
   4   4   9       51.75       60.09     30.27 o 
   5   4   9       19.07       19.10     25.26 o 
   6   4   9       66.05       11.19     50.00 o 
   7   4   9       12.51       18.81     36.00 o 
   8   4   9       14.38       58.69     46.55 o 
   1   5   9      128.49      140.01     32.41 o 
   2   5   9     1506.53     1696.66     80.19 o 
   3   5   9       19.05        7.60     20.04 o 
   4   5   9       37.17       43.72     31.53 o 
   5   5   9      280.90      243.56     55.56 o 
   6   5   9        8.47       40.52     35.18 o 
   7   5   9        7.76       25.22     33.36 o 
   8   5   9        0.08       38.12     41.14 o 
   1   6   9      794.11      852.86     64.49 o 
   2   6   9      483.31      540.32     53.39 o 
   3   6   9      232.03      183.35     44.50 o 
   4   6   9       70.98       76.40     30.19 o 
   5   6   9      342.80      311.77     58.37 o 
   6   6   9       43.94       77.20     29.68 o 
   7   6   9       13.55       56.32     28.69 o 
   8   6   9       74.62       36.34     36.34 o 
   1   7   9       66.32       48.86     30.45 o 
   2   7   9      449.23      373.32     53.74 o 
   3   7   9      379.73      447.58     59.12 o 
   4   7   9      425.45      346.45     66.05 o 
   5   7   9        9.85        5.63     38.65 o 
   6   7   9        1.83       36.03     44.12 o 
   7   7   9       17.82        0.00     39.39 o 
   1   8   9      237.93      262.93     49.70 o 
   2   8   9       18.64       30.62     27.87 o 
   3   8   9      355.02      262.38     62.10 o 
   4   8   9      151.88       60.69     46.50 o 
   5   8   9       46.88       46.44     32.86 o 
   6   8   9        1.24       44.90     44.90 o 
   7   8   9       44.77       45.55     45.55 o 
   1   9   9      478.74      580.18     68.05 o 
   2   9   9      284.29      299.96     53.42 o 
   3   9   9      101.56      101.98     41.62 o 
   4   9   9      118.93       74.91     45.06 o 
   5   9   9       19.63       35.01     40.39 o 
   6   9   9        3.90       11.38     37.87 o 
   1  10   9      867.22      881.37    101.25 o 
   2  10   9       51.33       30.58     47.79 o 
   3  10   9      108.35      130.83     31.46 o 
   4  10   9       23.76       64.26     40.04 o 
   5  10   9      107.80      124.51     45.29 o 
   6  10   9        3.55        5.23     33.64 o 
   1  11   9      298.98      290.48     63.36 o 
   2  11   9       87.62      121.01     44.58 o 
   3  11   9       17.89        0.00     32.96 o 
   4  11   9       16.70       22.75     40.15 o 
   5  11   9        3.85       10.47     32.33 o 
   1  12   9      151.91      282.18     59.05 o 
   2  12   9       13.08       12.64     42.92 o 
   3  12   9       10.33       28.89     45.12 o 
   4  12   9        5.71       20.92     32.22 o 
   1  13   9        5.75        6.67     46.87 o 
   2  13   9       17.35       23.59     37.30 o 
   0   0  10     6837.22     6873.38    107.21 o 
   2   0  10     1259.01     1191.57     55.69 o 
   4   0  10     1626.12     1701.24     81.37 o 
   6   0  10      208.45      181.83     56.70 o 
   8   0  10      234.63      180.02     66.18 o 
   0   1  10      102.22       67.17     19.17 o 
   1   1  10      104.26       81.02     22.69 o 
   2   1  10     1350.08     1351.21     58.47 o 
   3   1  10     1484.87     1507.15     70.75 o 
   4   1  10      240.93      233.51     42.72 o 
   5   1  10      325.20      312.68     41.86 o 
   6   1  10      192.53      175.66     51.66 o 
   7   1  10       26.88       84.49     40.02 o 
   8   1  10       28.31       13.11     47.23 o 
   9   1  10       49.12        0.00     40.87 o 
   0   2  10     1765.68     1693.84     57.77 o 
   1   2  10      331.65      283.13     29.12 o 
   2   2  10      128.55      118.22     25.21 o 
   3   2  10      214.88      205.27     29.07 o 
   4   2  10      832.28      825.24     60.18 o 
   5   2  10       16.47        0.00     30.42 o 
   6   2  10      330.92      297.18     55.63 o 
   7   2  10       42.79      116.72     47.99 o 
   8   2  10       14.09       79.19     42.79 o 
   9   2  10        6.13       49.54     49.54 o 
   0   3  10       44.76       50.52     17.99 o 
   1   3  10     2503.41     2356.50     80.68 o 
   2   3  10        2.79       13.42     22.55 o 
   3   3  10      181.33      179.13     33.13 o 
   4   3  10       29.87        3.77     27.58 o 
   5   3  10       54.17       64.38     34.42 o 
   6   3  10      392.70      339.17     60.44 o 
   7   3  10       92.03      162.06     51.37 o 
   8   3  10        2.00       26.33     49.29 o 
   0   4  10      302.21      286.08     31.98 o 
   1   4  10      543.33      549.58     44.20 o 
   2   4  10      856.31      852.79     59.37 o 
   3   4  10       90.47       97.24     32.62 o 
   4   4  10      207.63      217.12     39.92 o 
   5   4  10       54.42      101.95     30.29 o 
   6   4  10       48.72       16.96     42.71 o 
   7   4  10       10.51        6.28     33.95 o 
   8   4  10        0.90        6.49     38.55 o 
   0   5  10     1914.44     1874.94     79.55 o 
   1   5  10      134.15      147.45     38.03 o 
   2   5  10      510.18      528.98     46.18 o 
   3   5  10       49.07       77.63     27.43 o 
   4   5  10      228.51      225.42     42.74 o 
   5   5  10      743.09      798.00     75.46 o 
   6   5  10       29.53       44.45     44.45 o 
   7   5  10       40.68       25.33     45.67 o 
   8   5  10       49.58       44.36     27.63 o 
   0   6  10       86.04       55.32     23.43 o 
   1   6  10      683.66      590.75     63.12 o 
   2   6  10      202.16      160.11     42.34 o 
   3   6  10       53.17       26.08     35.28 o 
   4   6  10       85.21       24.24     46.27 o 
   5   6  10       84.32      114.29     48.95 o 
   6   6  10      102.78       83.84     51.48 o 
   7   6  10       43.48       31.37     40.22 o 
   8   6  10       10.42       38.65     38.65 o 
   0   7  10       80.58       65.67     32.80 o 
   1   7  10      265.51      266.88     50.57 o 
   2   7  10      618.33      599.79     62.29 o 
   3   7  10     1000.92     1021.09     87.27 o 
   4   7  10       30.97       20.97     41.95 o 
   5   7  10      141.49      139.83     18.85 o 
   6   7  10        8.01       12.08     38.22 o 
   7   7  10        4.44       12.17     46.37 o 
   0   8  10      136.67      119.32     35.40 o 
   1   8  10      122.90       83.66     45.63 o 
   2   8  10      229.61      335.99     51.94 o 
   3   8  10      694.47      643.16     73.85 o 
   4   8  10       93.14      128.33     40.63 o 
   5   8  10       17.38        5.86     44.91 o 
   6   8  10       17.52       35.79     38.69 o 
   7   8  10        3.13       17.20     38.48 o 
   0   9  10       48.39       59.40     37.07 o 
   1   9  10      756.95      841.30     82.93 o 
   2   9  10       86.28      137.20     46.42 o 
   3   9  10      214.55      177.29     54.58 o 
   4   9  10        9.44       47.88     47.88 o 
   5   9  10       42.68       11.69     34.14 o 
   6   9  10        2.87       40.76     40.76 o 
   0  10  10       58.57       59.19     51.56 o 
   1  10  10      926.17     1064.36    106.31 o 
   2  10  10      107.42       73.86     49.97 o 
   3  10  10       10.50       40.56     40.56 o 
   4  10  10        3.10       29.33     34.69 o 
   5  10  10       19.16       34.02     31.03 o 
   6  10  10        1.55       26.20     36.64 o 
   0  11  10       88.98      205.41     56.02 o 
   1  11  10       85.20       87.51     13.66 o 
   2  11  10      103.16      108.53     37.74 o 
   3  11  10       20.26       51.41     51.41 o 
   4  11  10        8.39       11.36     32.11 o 
   5  11  10        8.24       15.68     37.30 o 
   0  12  10      308.86      280.19     51.75 o 
   1  12  10       98.79      147.92     50.34 o 
   2  12  10       49.07       25.25     33.36 o 
   3  12  10       23.46        5.74     30.95 o 
   4  12  10        1.47       67.48     38.50 o 
   0  13  10      225.00      221.83     41.27 o 
   1  13  10        2.93        6.59     35.67 o 
   2  13  10        5.32       17.54     33.53 o 
   2   0  11      158.43      315.89     54.22 o 
   4   0  11      951.23     1021.49     69.42 o 
   6   0  11        5.08       30.91     33.34 o 
   8   0  11      297.14      308.42     70.37 o 
   1   1  11      793.27      911.74     48.64 o 
   2   1  11      630.98      646.88     46.53 o 
   3   1  11     1693.15     1691.93     76.27 o 
   4   1  11      826.33      830.66     62.18 o 
   5   1  11       36.33       69.35     22.94 o 
   6   1  11      878.97      814.27     81.23 o 
   7   1  11       72.21        0.00     47.11 o 
   8   1  11        2.98        6.54     45.76 o 
   9   1  11      151.00      186.82     50.62 o 
   1   2  11      423.76      383.67     36.56 o 
   2   2  11     1716.06     1763.66     71.70 o 
   3   2  11      873.83      870.13     58.18 o 
   4   2  11     1826.97     1838.41     91.01 o 
   5   2  11       76.49       76.30     32.65 o 
   6   2  11       18.90       48.46     44.77 o 
   7   2  11      332.11      420.69     63.13 o 
   8   2  11       11.53       39.54     48.44 o 
   1   3  11      147.42      162.56     28.30 o 
   2   3  11      556.02      442.51     42.46 o 
   3   3  11       79.94       68.38     33.37 o 
   4   3  11      145.06      175.45     39.91 o 
   5   3  11       71.16       51.59     34.16 o 
   6   3  11      157.60      188.55     44.38 o 
   7   3  11      161.54      163.07     56.11 o 
   8   3  11       11.60       32.86     31.52 o 
   1   4  11      574.73      596.25     47.91 o 
   2   4  11      497.39      642.17     48.78 o 
   3   4  11       29.28        3.55     22.92 o 
   4   4  11      211.80      180.38     38.68 o 
   5   4  11      135.65      138.38     39.52 o 
   6   4  11       33.58       34.31     37.12 o 
   7   4  11       36.08        6.37     40.62 o 
   8   4  11        4.97       19.45     37.31 o 
   1   5  11      238.17      280.89     41.28 o 
   2   5  11       46.32       10.75     28.45 o 
   3   5  11      122.79      143.34     33.75 o 
   4   5  11     1317.16     1237.47     87.25 o 
   5   5  11      559.35      559.32     67.54 o 
   6   5  11      334.96      383.42     59.26 o 
   7   5  11       41.29      120.83     44.49 o 
   8   5  11       30.29        0.00     46.40 o 
   1   6  11      249.41      209.82     37.35 o 
   2   6  11      481.91      434.64     54.68 o 
   3   6  11      158.86      164.22     43.70 o 
   4   6  11       50.29       74.00     40.96 o 
   5   6  11      117.72       82.70     34.46 o 
   6   6  11       26.08       72.40     33.01 o 
   7   6  11       13.40       62.90     36.68 o 
   8   6  11       24.10       18.00     37.49 o 
   1   7  11      386.53      479.83     55.75 o 
   2   7  11      861.35      882.09     73.65 o 
   3   7  11      791.07      639.93     76.90 o 
   4   7  11       19.68       31.89     43.18 o 
   5   7  11       69.31       57.52     46.01 o 
   6   7  11       84.20      139.81     48.98 o 
   7   7  11       22.58       60.85     35.48 o 
   1   8  11      193.13      175.29     54.39 o 
   2   8  11      339.37      393.46     55.32 o 
   3   8  11      247.76      323.14     57.53 o 
   4   8  11       11.22       78.97     31.91 o 
   5   8  11       41.04      100.15     40.38 o 
   6   8  11       66.92       65.84     41.02 o 
   7   8  11       68.17       39.18     39.18 o 
   1   9  11      271.71      317.56     62.02 o 
   2   9  11       54.63       57.80     48.35 o 
   3   9  11      159.74      178.96     55.05 o 
   4   9  11      100.80      122.88     50.66 o 
   5   9  11       13.51       29.44     41.17 o 
   6   9  11        3.04        0.00     31.24 o 
   1  10  11      300.30      348.71     55.43 o 
   2  10  11      329.92      303.35     62.80 o 
   3  10  11       65.78       78.12     36.59 o 
   4  10  11       22.24       35.31     43.20 o 
   5  10  11        0.99       11.33     34.90 o 
   1  11  11       45.62       76.69     50.81 o 
   2  11  11       16.26       51.16     50.32 o 
   3  11  11       33.04       42.10     42.10 o 
   4  11  11        7.24       11.32     35.83 o 
   5  11  11       36.58        5.17     27.94 o 
   1  12  11       29.53       42.00     51.42 o 
   2  12  11        7.77       56.50     36.07 o 
   3  12  11        4.46       22.89     26.80 o 
   1  13  11       11.99        6.55     35.19 o 
   0   0  12     6108.51     6134.60    110.38 o 
   2   0  12    10927.34    11343.33    170.98 o 
   4   0  12      201.76      163.81     36.63 o 
   6   0  12      649.39      604.30     75.21 o 
   8   0  12      230.05      243.90     55.23 o 
   0   1  12     3641.99     3606.06     87.39 o 
   1   1  12     1709.81     1767.00     67.14 o 
   2   1  12      170.98      188.39     30.47 o 
   3   1  12      556.26      533.62     48.35 o 
   4   1  12      597.34      658.52     57.17 o 
   5   1  12      115.70      124.76     40.32 o 
   6   1  12      121.86      133.68     49.28 o 
   7   1  12       29.42       30.65     47.95 o 
   8   1  12       14.74       39.17     57.60 o 
   0   2  12       18.50        8.25     18.68 o 
   1   2  12      952.76      954.73     53.63 o 
   2   2  12       46.67       56.34     20.24 o 
   3   2  12     1089.84     1071.97     66.20 o 
   4   2  12      132.27      106.21     40.18 o 
   5   2  12      104.85       87.38     39.32 o 
   6   2  12      299.42      218.98     60.93 o 
   7   2  12      219.37      188.92     27.11 o 
   8   2  12       40.09       52.60     37.18 o 
   0   3  12     7914.87     7645.37    135.35 o 
   1   3  12     1005.73      995.42     56.88 o 
   2   3  12      360.56      428.44     38.93 o 
   3   3  12       38.25       43.98     22.17 o 
   4   3  12      233.13      265.06     46.17 o 
   5   3  12      245.43      297.33     50.25 o 
   6   3  12      126.91      146.20     53.95 o 
   7   3  12      821.24      612.27     90.34 o 
   8   3  12       40.45       52.46     49.04 o 
   0   4  12    15001.97    14668.24    201.38 o 
   1   4  12      180.90      221.87     35.82 o 
   2   4  12       16.00        9.81     21.98 o 
   3   4  12      149.08       81.41     35.86 o 
   4   4  12       84.12       51.69     31.67 o 
   5   4  12      404.99      478.59     57.68 o 
   6   4  12        7.64       11.57     36.63 o 
   7   4  12      173.02      191.05     58.36 o 
   8   4  12        4.40       12.90     36.56 o 
   0   5  12      393.79      397.18     42.53 o 
   1   5  12      204.60      171.67     38.56 o 
   2   5  12        0.25       14.83     19.62 o 
   3   5  12      187.25      184.11     38.16 o 
   4   5  12      539.06      530.06     62.38 o 
   5   5  12      167.65      169.96     57.21 o 
   6   5  12      354.74      256.16     56.81 o 
   7   5  12       63.11       19.12     39.82 o 
   8   5  12       12.51       37.63     46.12 o 
   0   6  12       28.24       21.58     24.88 o 
   1   6  12       33.05       24.42     28.15 o 
   2   6  12      146.74      113.56     31.79 o 
   3   6  12      257.93      249.63     48.69 o 
   4   6  12      472.23      411.98     62.37 o 
   5   6  12      648.99      625.34     75.74 o 
   6   6  12       22.05       24.28     32.18 o 
   7   6  12       39.40       12.60     35.58 o 
   0   7  12       68.69       88.87     31.98 o 
   1   7  12      513.97      579.55     63.70 o 
   2   7  12       17.19       42.89     27.33 o 
   3   7  12      334.97      340.70     56.67 o 
   4   7  12        1.88       32.34     37.36 o 
   5   7  12      142.03      191.64     50.32 o 
   6   7  12       17.46       36.64     42.27 o 
   7   7  12        5.89       54.69     27.84 o 
   0   8  12      152.59      166.32     42.68 o 
   1   8  12      209.54      145.70     46.75 o 
   2   8  12      109.97       31.97     41.27 o 
   3   8  12      312.14      212.89     57.53 o 
   4   8  12       30.89      102.61     36.93 o 
   5   8  12       47.50       35.57     38.42 o 
   6   8  12        5.67       41.52     41.52 o 
   7   8  12       26.47        5.66     31.65 o 
   0   9  12       63.38       60.52     35.23 o 
   1   9  12       54.69        6.08     44.10 o 
   2   9  12      100.68      146.07     45.59 o 
   3   9  12      326.88      390.32     57.36 o 
   4   9  12       19.12       44.82     44.82 o 
   5   9  12       29.04       29.50     41.28 o 
   6   9  12       18.26       22.34     31.17 o 
   0  10  12      320.21      245.61     60.23 o 
   1  10  12       12.79        6.61     42.47 o 
   2  10  12       50.71        0.00     40.39 o 
   3  10  12      136.47      126.73     45.56 o 
   4  10  12        1.89        5.87     40.39 o 
   5  10  12        3.66        5.67     30.44 o 
   0  11  12       37.70       25.02     51.53 o 
   1  11  12       44.83       55.97     63.41 o 
   2  11  12      134.16      159.80     54.63 o 
   3  11  12        0.86        0.00     38.97 o 
   4  11  12        6.13        5.62     36.13 o 
   0  12  12       22.60       68.07     29.66 o 
   1  12  12       22.95       34.71     42.27 o 
   2  12  12       20.31       56.15     35.84 o 
   3  12  12        3.38       28.35     39.68 o 
   0  13  12       13.51       28.61     30.82 o 
   1  13  12        2.74       25.72     45.53 o 
   2   0  13     3879.90     3261.10    139.39 o 
   4   0  13      373.58      434.90     54.26 o 
   6   0  13       40.16        0.00     34.81 o 
   8   0  13      287.80      307.48     64.70 o 
   1   1  13     1097.09     1222.20     56.25 o 
   2   1  13     2684.01     2895.85     94.14 o 
   3   1  13      726.62      771.52     60.50 o 
   4   1  13      415.85      465.58     51.17 o 
   5   1  13      348.35      293.53     49.83 o 
   6   1  13       60.74       49.05     45.31 o 
   7   1  13      246.04      235.18     57.38 o 
   8   1  13      592.34      572.42     75.86 o 
   1   2  13     1009.13     1042.72     57.46 o 
   2   2  13      254.66      175.94     35.65 o 
   3   2  13      710.46      707.25     56.33 o 
   4   2  13      488.28      385.20     52.17 o 
   5   2  13       20.86        4.75     32.39 o 
   6   2  13      197.36      239.33     56.51 o 
   7   2  13      128.52      131.77     47.39 o 
   8   2  13      109.00       71.99     50.29 o 
   1   3  13     2275.81     2363.67     87.28 o 
   2   3  13      124.15      135.57     29.56 o 
   3   3  13       17.12        7.06     26.36 o 
   4   3  13       31.44       53.91     27.14 o 
   5   3  13      282.37      279.63     53.06 o 
   6   3  13      233.46      273.92     50.41 o 
   7   3  13      177.04      158.70     49.58 o 
   8   3  13       90.51       84.79     48.40 o 
   1   4  13      312.16      394.70     39.53 o 
   2   4  13      412.27      433.10     48.79 o 
   3   4  13      128.76      130.20     30.60 o 
   4   4  13      224.52      119.46     45.30 o 
   5   4  13      278.14      241.49     43.34 o 
   6   4  13      180.32      123.13     54.69 o 
   7   4  13      224.94      204.56     47.82 o 
   8   4  13       31.64       50.97     50.97 o 
   1   5  13      863.79      897.56     65.50 o 
   2   5  13      129.40       65.04     36.12 o 
   3   5  13      201.63      126.32     38.59 o 
   4   5  13      104.21      128.45     44.36 o 
   5   5  13      181.29      124.17     47.36 o 
   6   5  13       42.27       66.14     41.25 o 
   7   5  13       39.06       31.90     44.72 o 
   8   5  13       18.21       36.79     36.79 o 
   1   6  13      113.63      100.47     35.56 o 
   2   6  13       91.29       77.77     33.44 o 
   3   6  13      163.38      171.89     34.44 o 
   4   6  13       18.18       40.93     40.33 o 
   5   6  13      272.92      311.16     59.08 o 
   6   6  13        1.00       18.34     43.65 o 
   7   6  13       13.59       37.72     34.42 o 
   1   7  13      198.22      255.35     48.38 o 
   2   7  13       62.05        9.73     38.94 o 
   3   7  13       20.57       40.80     36.13 o 
   4   7  13      754.92      847.75     83.49 o 
   5   7  13      301.74      234.53     46.93 o 
   6   7  13        3.90        6.11     32.97 o 
   7   7  13        4.56       36.29     39.19 o 
   1   8  13        1.48       38.40     40.66 o 
   2   8  13       19.12       32.50     41.91 o 
   3   8  13      404.53      431.67     60.64 o 
   4   8  13      181.33      230.26     43.84 o 
   5   8  13       25.13       23.83     31.56 o 
   6   8  13       30.21       12.01     30.57 o 
   7   8  13        6.47       50.71     29.27 o 
   1   9  13       23.10       30.67     42.07 o 
   2   9  13      124.69      100.36     51.81 o 
   3   9  13      221.31      223.29     59.91 o 
   4   9  13        7.88       47.33     41.86 o 
   5   9  13        1.26        0.00     28.93 o 
   6   9  13        1.55       28.32     36.28 o 
   1  10  13       18.80       80.19     40.09 o 
   2  10  13        8.44       25.04     41.49 o 
   3  10  13       39.71       18.20     40.60 o 
   4  10  13       43.37       47.14     30.03 o 
   5  10  13        7.29       40.57     40.57 o 
   1  11  13       30.24       41.92     51.31 o 
   2  11  13        2.94       46.96     46.96 o 
   3  11  13       51.55       71.93     35.93 o 
   4  11  13        3.79       11.19     37.16 o 
   1  12  13        0.30       47.21     47.21 o 
   2  12  13        6.97        0.00     40.13 o 
   3  12  13        1.15       11.23     32.74 o 
   0   0  14     1437.12     1446.97     62.72 o 
   2   0  14     2892.12     2940.04     99.03 o 
   4   0  14     3516.24     3720.97    130.67 o 
   6   0  14       37.80       32.90     37.98 o 
   8   0  14      419.00      300.17     73.12 o 
   0   1  14     2154.99     2208.43     74.01 o 
   1   1  14      195.55      263.28     31.84 o 
   2   1  14      820.68      993.10     60.14 o 
   3   1  14      868.50      935.27     66.80 o 
   4   1  14        9.00       35.48     31.33 o 
   5   1  14       13.54       37.83     38.98 o 
   6   1  14      839.28      738.96     82.99 o 
   7   1  14      158.08      131.05     56.18 o 
   8   1  14       65.55       19.40     60.44 o 
   0   2  14        7.84        7.11     19.62 o 
   1   2  14     1612.96     1763.15     74.26 o 
   2   2  14     3166.34     3383.06    107.05 o 
   3   2  14       55.50       86.23     25.55 o 
   4   2  14       45.81       28.54     34.82 o 
   5   2  14        4.84       19.39     36.27 o 
   6   2  14      482.12      492.56     76.60 o 
   7   2  14       69.01       63.17     50.54 o 
   8   2  14       50.83       58.61     40.65 o 
   0   3  14      614.72      625.47     43.97 o 
   1   3  14     1668.30     1736.06     79.69 o 
   2   3  14      409.25      408.04     43.42 o 
   3   3  14       68.66      110.09     31.12 o 
   4   3  14      227.22      308.31     40.65 o 
   5   3  14     1383.40     1542.73     99.36 o 
   6   3  14      187.31      214.31     62.11 o 
   7   3  14       29.73       12.73     51.00 o 
   8   3  14       16.46        0.00     42.01 o 
   0   4  14       23.36       33.83     24.93 o 
   1   4  14      192.56      226.99     31.98 o 
   2   4  14      383.13      362.94     41.79 o 
   3   4  14       52.71        7.96     31.26 o 
   4   4  14      247.84      218.37     47.28 o 
   5   4  14      312.10      393.37     58.15 o 
   6   4  14      472.91      534.12     66.60 o 
   7   4  14      219.55      179.49     58.01 o 
   8   4  14        2.27        0.00     34.88 o 
   0   5  14       54.01       38.91     27.49 o 
   1   5  14      608.28      615.46     54.05 o 
   2   5  14       95.37      107.03     32.94 o 
   3   5  14       99.28       34.68     34.14 o 
   4   5  14       26.54       19.47     37.12 o 
   5   5  14      159.74      164.69     50.30 o 
   6   5  14      311.04      351.92     62.48 o 
   7   5  14        8.41        8.86     29.94 o 
   8   5  14        7.24       12.32     40.78 o 
   0   6  14       23.24       37.75     22.01 o 
   1   6  14      185.47      172.57     43.10 o 
   2   6  14       32.98       13.36     31.74 o 
   3   6  14     1037.56      875.84     79.68 o 
   4   6  14      770.13      730.31     75.95 o 
   5   6  14      284.41      211.98     59.84 o 
   6   6  14       84.00       61.50     35.84 o 
   7   6  14       17.00       68.94     30.06 o 
   0   7  14       34.78       21.98     28.08 o 
   1   7  14        0.93        0.00     31.96 o 
   2   7  14       46.71       89.52     29.87 o 
   3   7  14      255.12      338.01     53.81 o 
   4   7  14       64.73      138.68     47.44 o 
   5   7  14      185.11      201.14     51.59 o 
   6   7  14       15.47       12.30     37.82 o 
   7   7  14       24.69       42.09     30.05 o 
   0   8  14       82.09        5.02     44.10 o 
   1   8  14       94.72       66.94     36.14 o 
   2   8  14       38.10       10.99     38.88 o 
   3   8  14       53.93       56.08     42.68 o 
   4   8  14      141.46       81.40     41.10 o 
   5   8  14      102.54      107.87     44.03 o 
   6   8  14        9.15       11.99     40.55 o 
   0   9  14      152.81       95.42     49.23 o 
   1   9  14        2.91       48.50     48.50 o 
   2   9  14       52.47      101.39     28.57 o 
   3   9  14       53.80      130.36     42.68 o 
   4   9  14       55.25       77.28     33.13 o 
   5   9  14       49.42       88.53     39.56 o 
   6   9  14       39.12       16.85     37.72 o 
   0  10  14        1.98       24.24     40.15 o 
   1  10  14       13.76       13.44     51.25 o 
   2  10  14        0.74       25.15     42.63 o 
   3  10  14       88.61       36.40     39.34 o 
   4  10  14       13.57       29.42     24.27 o 
   5  10  14       30.90       78.27     28.51 o 
   0  11  14       23.44       42.90     42.90 o 
   1  11  14        6.54       41.70     41.70 o 
   2  11  14        1.37       31.85     37.69 o 
   3  11  14       13.11       23.87     36.81 o 
   4  11  14       15.77       11.11     34.25 o 
   0  12  14       29.74       55.07     31.78 o 
   1  12  14       25.68       68.11     46.17 o 
   2  12  14       13.21       42.93     34.16 o 
   3  12  14        5.97       33.27     33.27 o 
   2   0  15      139.85       99.21     99.21 o 
   4   0  15      452.53      438.69     58.85 o 
   6   0  15      611.61      672.17     73.91 o 
   8   0  15      422.35      349.67     69.93 o 
   1   1  15      382.87      387.02     39.44 o 
   2   1  15      767.77      800.52     60.06 o 
   3   1  15     1300.77     1408.38     80.70 o 
   4   1  15        9.36       12.36     35.58 o 
   5   1  15       10.38       34.12     35.50 o 
   6   1  15      163.88      153.01     47.04 o 
   7   1  15      224.68      245.24     66.22 o 
   8   1  15      111.04      101.80     11.79 o 
   1   2  15     1678.83     1903.93     82.31 o 
   2   2  15      573.25      605.04     52.15 o 
   3   2  15       53.76       90.47     26.85 o 
   4   2  15       76.14      101.69     25.40 o 
   5   2  15       48.25       44.90     33.46 o 
   6   2  15      213.66      126.71     48.20 o 
   7   2  15      125.16      120.73     58.56 o 
   8   2  15       57.88       19.40     43.36 o 
   1   3  15     1013.91      979.87     62.99 o 
   2   3  15      840.31      882.79     62.59 o 
   3   3  15      149.09       88.06     36.09 o 
   4   3  15      129.65       30.99     40.82 o 
   5   3  15      748.89      849.68     79.26 o 
   6   3  15      176.94      217.42     56.05 o 
   7   3  15       77.62        6.38     59.01 o 
   8   3  15        9.86       19.24     40.08 o 
   1   4  15      426.32      522.06     47.66 o 
   2   4  15      102.38      118.95     35.62 o 
   3   4  15       97.74       16.49     31.39 o 
   4   4  15      316.30      234.21     56.57 o 
   5   4  15      363.63      449.73     58.63 o 
   6   4  15      670.09      558.42     69.74 o 
   7   4  15      219.49      186.18     62.55 o 
   8   4  15        4.32       31.45     33.93 o 
   1   5  15      479.94      447.86     53.58 o 
   2   5  15       10.36       17.34     21.38 o 
   3   5  15      221.63      156.54     43.60 o 
   4   5  15      544.89      548.80     59.05 o 
   5   5  15       84.26      106.09     47.69 o 
   6   5  15       56.19        6.12     45.40 o 
   7   5  15        0.22       19.10     39.84 o 
   8   5  15        4.28       12.14     32.09 o 
   1   6  15       56.92       84.55     36.42 o 
   2   6  15       44.96       73.25     38.30 o 
   3   6  15      976.65      936.70     77.46 o 
   4   6  15       55.69       95.70     34.48 o 
   5   6  15      105.76       46.43     53.79 o 
   6   6  15        5.75        6.19     37.57 o 
   7   6  15       59.72       62.40     39.42 o 
   1   7  15       50.93       25.25     40.71 o 
   2   7  15      406.96      401.66     67.29 o 
   3   7  15      778.44      778.97     72.87 o 
   4   7  15       54.73       11.24     39.81 o 
   5   7  15       35.84        0.00     46.20 o 
   6   7  15       27.45        6.12     50.28 o 
   7   7  15       45.96       83.34     33.65 o 
   1   8  15       59.35       85.19     38.09 o 
   2   8  15      364.68      542.09     67.26 o 
   3   8  15       28.88       39.80     39.80 o 
   4   8  15      158.13      287.38     54.04 o 
   5   8  15       17.73       66.14     28.84 o 
   6   8  15        2.12       17.83     39.93 o 
   1   9  15       66.41       62.82     42.60 o 
   2   9  15       63.56      120.49     42.63 o 
   3   9  15      172.47      161.08     42.59 o 
   4   9  15       87.60       83.55     44.64 o 
   5   9  15       73.33        5.89     45.97 o 
   6   9  15        4.06       11.13     39.34 o 
   1  10  15        5.97       53.96     50.45 o 
   2  10  15       57.28       88.29     47.24 o 
   3  10  15       56.80       36.47     44.63 o 
   4  10  15        1.96       17.58     36.63 o 
   5  10  15        5.43       27.68     29.80 o 
   1  11  15        7.49       13.87     40.35 o 
   2  11  15        9.62       50.79     35.94 o 
   3  11  15        9.40       42.72     42.72 o 
   4  11  15       29.94        5.52     37.67 o 
   1  12  15       25.44       13.43     42.49 o 
   2  12  15       18.68       90.86     34.79 o 
   0   0  16      203.90      201.68     30.10 o 
   2   0  16      113.84      105.60     34.65 o 
   4   0  16     1231.85     1262.11     84.90 o 
   6   0  16      224.67      217.41     47.21 o 
   8   0  16       15.58       25.28     42.82 o 
   0   1  16     5225.38     5468.24    126.35 o 
   1   1  16       37.32       24.15     26.95 o 
   2   1  16       38.97       77.95     25.15 o 
   3   1  16      334.25      275.97     47.27 o 
   4   1  16        5.11       25.76     31.55 o 
   5   1  16       90.90      120.70     36.98 o 
   6   1  16       91.06       40.42     45.11 o 
   7   1  16        6.46       31.69     46.07 o 
   8   1  16        1.77        6.37     41.89 o 
   0   2  16     5924.93     6038.52    133.14 o 
   1   2  16      319.84      261.64     42.85 o 
   2   2  16       21.25       40.49     26.16 o 
   3   2  16        3.57       26.88     26.88 o 
   4   2  16       28.38       17.66     24.91 o 
   5   2  16       85.43       71.79     44.15 o 
   6   2  16      175.46      228.55     52.76 o 
   7   2  16      277.16      312.95     66.70 o 
   8   2  16      230.17      147.31     58.33 o 
   0   3  16      125.03       85.30     26.95 o 
   1   3  16      594.49      643.80     53.37 o 
   2   3  16      670.76      653.40     55.82 o 
   3   3  16      232.41      256.02     44.55 o 
   4   3  16      219.69      229.22     42.52 o 
   5   3  16      393.96      443.37     63.31 o 
   6   3  16      105.58       41.70     50.90 o 
   7   3  16        9.41       12.84     39.59 o 
   8   3  16        1.04        0.00     38.11 o 
   0   4  16      805.04      894.79     59.92 o 
   1   4  16      877.22      960.73     66.57 o 
   2   4  16      602.21      656.87     59.60 o 
   3   4  16       64.56       64.13     26.66 o 
   4   4  16       22.61       33.79     33.79 o 
   5   4  16      368.00      328.04     62.84 o 
   6   4  16       68.25       12.16     40.31 o 
   7   4  16      108.03      134.81     45.81 o 
   8   4  16       40.33       37.28     37.28 o 
   0   5  16      983.79      992.74     70.29 o 
   1   5  16      294.42      245.42     44.80 o 
   2   5  16      553.86      584.43     59.87 o 
   3   5  16      370.33      364.65     54.41 o 
   4   5  16       16.52       20.43     34.66 o 
   5   5  16       38.60       39.71     46.46 o 
   6   5  16       15.60       24.65     32.61 o 
   7   5  16       26.88       12.73     40.17 o 
   0   6  16      241.37      239.98     41.59 o 
   1   6  16      477.32      473.31     55.31 o 
   2   6  16      106.90      136.68     42.96 o 
   3   6  16      573.84      410.18     72.16 o 
   4   6  16      155.01      173.41     48.46 o 
   5   6  16       35.00       11.71     44.74 o 
   6   6  16       28.83        6.23     43.43 o 
   7   6  16       50.49       86.63     31.56 o 
   0   7  16       73.41       54.96     37.18 o 
   1   7  16      122.68      206.92     39.35 o 
   2   7  16       49.37       67.56     42.60 o 
   3   7  16      386.78      334.75     63.88 o 
   4   7  16      102.57      148.32     40.33 o 
   5   7  16        7.87       30.05     46.92 o 
   6   7  16        2.99       24.50     38.78 o 
   7   7  16       15.65       11.75     33.28 o 
   0   8  16       34.15        5.21     35.54 o 
   1   8  16       68.61      150.27     45.48 o 
   2   8  16      264.83      374.66     63.74 o 
   3   8  16       64.30       23.00     46.08 o 
   4   8  16        3.74       11.83     40.07 o 
   5   8  16       33.71       36.11     39.01 o 
   6   8  16        3.63        4.69     30.16 o 
   0   9  16      293.37      320.27     63.16 o 
   1   9  16       90.20       95.30     45.37 o 
   2   9  16      418.81      425.52     67.67 o 
   3   9  16       77.84      150.08     42.00 o 
   4   9  16       23.34       23.90     42.27 o 
   5   9  16       21.89       39.77     39.77 o 
   6   9  16       29.72       71.35     23.90 o 
   0  10  16      304.80      305.17     64.03 o 
   1  10  16        1.55       47.22     37.54 o 
   2  10  16      164.51      170.68     45.16 o 
   3  10  16        6.72       54.64     31.51 o 
   4  10  16       60.26       46.68     35.94 o 
   5  10  16       38.12       54.71     37.09 o 
   0  11  16      285.59      230.53     55.41 o 
   1  11  16        8.97       20.66     42.97 o 
   2  11  16       12.72       18.95     45.09 o 
   3  11  16       18.65       29.39     37.61 o 
   4  11  16        8.81        5.40     37.18 o 
   0  12  16       27.34       49.88     49.88 o 
   1  12  16        6.48       26.48     40.81 o 
   2  12  16       29.80       17.90     42.64 o 
   2   0  17       23.36       30.85     30.85 o 
   4   0  17      416.40      435.75     56.93 o 
   6   0  17       79.20       23.34     50.95 o 
   8   0  17       40.94       43.84     51.28 o 
   1   1  17      472.96      637.74     50.65 o 
   2   1  17      110.86      152.30     33.21 o 
   3   1  17       60.93       81.56     26.06 o 
   4   1  17       17.18       26.87     24.55 o 
   5   1  17       33.87       72.65     38.83 o 
   6   1  17      127.51      164.92     39.91 o 
   7   1  17       33.02        6.34     47.24 o 
   8   1  17       32.10       45.63     45.63 o 
   1   2  17       70.20       57.19     34.81 o 
   2   2  17      230.11      207.72     39.91 o 
   3   2  17       54.52       23.96     27.70 o 
   4   2  17      130.54      114.58     45.15 o 
   5   2  17      103.00      110.85     49.21 o 
   6   2  17       82.76       89.38     40.00 o 
   7   2  17       14.82       42.54     42.54 o 
   8   2  17       67.07      139.31     42.93 o 
   1   3  17      177.56      239.29     43.00 o 
   2   3  17       26.48       26.50     29.50 o 
   3   3  17      219.80      284.36     45.00 o 
   4   3  17       43.99       14.23     31.83 o 
   5   3  17      206.00      183.98     43.27 o 
   6   3  17       16.23       54.36     34.74 o 
   7   3  17       69.08      115.70     44.55 o 
   8   3  17        0.53        1.26     31.32 o 
   1   4  17      721.20      719.51     63.55 o 
   2   4  17     1087.56     1122.27     80.90 o 
   3   4  17       23.05       57.72     24.74 o 
   4   4  17       47.40       39.79     28.14 o 
   5   4  17       45.12       61.39     33.02 o 
   6   4  17       63.47       42.95     37.30 o 
   7   4  17       42.77       19.19     42.95 o 
   8   4  17       45.11        0.00     39.53 o 
   1   5  17      329.43      340.97     43.43 o 
   2   5  17       78.35       39.90     38.35 o 
   3   5  17      367.24      471.67     63.37 o 
   4   5  17       23.82       10.49     35.51 o 
   5   5  17       47.12      109.59     35.10 o 
   6   5  17       12.67       31.01     25.55 o 
   7   5  17       27.97       37.93     34.60 o 
   1   6  17      329.39      270.58     53.90 o 
   2   6  17       53.08       87.44     42.86 o 
   3   6  17      239.74      189.80     48.95 o 
   4   6  17      385.80      408.62     60.96 o 
   5   6  17       20.09       53.45     27.23 o 
   6   6  17       12.52       24.82     32.87 o 
   7   6  17       37.41       36.77     39.74 o 
   1   7  17      812.88      900.97     81.39 o 
   2   7  17      106.61      143.62     52.88 o 
   3   7  17       42.26        0.00     48.56 o 
   4   7  17       12.20       23.11     36.50 o 
   5   7  17       29.65       48.32     42.67 o 
   6   7  17        2.08        6.12     30.59 o 
   7   7  17       40.56       17.34     38.80 o 
   1   8  17      284.36      205.75     67.28 o 
   2   8  17      848.71      755.19     87.97 o 
   3   8  17       61.53       52.46     43.96 o 
   4   8  17        9.08       41.68     48.74 o 
   5   8  17       33.27       30.09     38.57 o 
   6   8  17        0.97       43.05     43.05 o 
   1   9  17       30.56       25.58     48.69 o 
   2   9  17      196.22      245.15     51.25 o 
   3   9  17       59.12       48.28     42.63 o 
   4   9  17       32.50       41.84     36.38 o 
   5   9  17        4.70       11.64     35.89 o 
   1  10  17      110.69       94.41     53.08 o 
   2  10  17        6.17        0.00     41.04 o 
   3  10  17       16.44       24.20     35.33 o 
   4  10  17       24.85       28.93     31.19 o 
   5  10  17       34.58       21.55     34.09 o 
   1  11  17       86.94       40.91     62.50 o 
   2  11  17       21.05       25.04     42.51 o 
   3  11  17        5.98       58.06     23.24 o 
   1  12  17       26.42       26.01     44.12 o 
   2  12  17       27.83       41.05     42.70 o 
   0   0  18       24.03       14.58     22.79 o 
   2   0  18       23.67       21.96     31.01 o 
   4   0  18        2.99       79.07     27.50 o 
   6   0  18       32.07        5.98     39.09 o 
   8   0  18       13.02       18.60     38.72 o 
   0   1  18     1659.74     1712.31     77.64 o 
   1   1  18      918.20      965.20     69.81 o 
   2   1  18       93.48       33.20     36.70 o 
   3   1  18      105.37      100.55     15.25 o 
   4   1  18        6.13        4.65     27.66 o 
   5   1  18        2.51       32.09     32.09 o 
   6   1  18       69.26       90.01     49.84 o 
   7   1  18       71.69       19.21     53.12 o 
   8   1  18      126.63      112.55     45.92 o 
   0   2  18     1044.21     1099.58     67.24 o 
   1   2  18       65.19       78.93     28.72 o 
   2   2  18     1135.91     1253.54     80.57 o 
   3   2  18       80.10       50.36     34.09 o 
   4   2  18       85.89      104.82     38.10 o 
   5   2  18      349.88      352.82     63.51 o 
   6   2  18       43.33       30.28     44.06 o 
   7   2  18       39.47       57.83     48.49 o 
   8   2  18       13.99       43.68     34.78 o 
   0   3  18      140.12      165.72     27.81 o 
   1   3  18       23.07       11.32     25.38 o 
   2   3  18       25.36       87.72     30.33 o 
   3   3  18       27.51        8.76     26.95 o 
   4   3  18       19.00       19.70     37.48 o 
   5   3  18       94.19       22.17     42.20 o 
   6   3  18       12.24       47.40     47.40 o 
   7   3  18        8.62       12.82     39.62 o 
   8   3  18       10.53       24.64     48.49 o 
   0   4  18      457.14      418.08     46.22 o 
   1   4  18      112.76       36.58     37.92 o 
   2   4  18       98.72      110.59     35.09 o 
   3   4  18      175.86      198.38     39.40 o 
   4   4  18      153.37      148.55     43.16 o 
   5   4  18       51.33       56.95     30.12 o 
   6   4  18       17.36       61.88     39.16 o 
   7   4  18       43.69       31.89     37.76 o 
   0   5  18        0.59        7.55     28.32 o 
   1   5  18      215.13      248.63     42.61 o 
   2   5  18      127.83      124.18     44.34 o 
   3   5  18      319.16      363.92     52.93 o 
   4   5  18       18.88       21.46     40.89 o 
   5   5  18       15.33       23.44     34.11 o 
   6   5  18        3.89       43.64     45.37 o 
   7   5  18        0.55       39.62     39.62 o 
   0   6  18        4.97        8.50     30.62 o 
   1   6  18      161.95      127.49     43.88 o 
   2   6  18       41.45        9.98     39.40 o 
   3   6  18      175.78      215.60     44.32 o 
   4   6  18       13.99       22.51     35.60 o 
   5   6  18       27.53       77.91     33.35 o 
   6   6  18       32.27       68.32     33.44 o 
   7   6  18        0.13        0.00     36.27 o 
   0   7  18        4.99       19.12     30.26 o 
   1   7  18      951.93      874.12     89.02 o 
   2   7  18       89.16      103.34     40.36 o 
   3   7  18      146.59      117.56     48.51 o 
   4   7  18       61.29      111.10     32.58 o 
   5   7  18        7.95       44.14     44.14 o 
   6   7  18        1.47        6.09     36.95 o 
   0   8  18      355.13      352.32     61.35 o 
   1   8  18      568.55      495.60     68.35 o 
   2   8  18       88.19       87.73     48.56 o 
   3   8  18      187.71      129.53     49.24 o 
   4   8  18       12.58       17.93     37.34 o 
   5   8  18       96.52      150.13     42.04 o 
   6   8  18       26.30       17.37     26.49 o 
   0   9  18      677.47      721.27     77.57 o 
   1   9  18       52.81       96.43     53.43 o 
   2   9  18        3.34       55.51     28.30 o 
   3   9  18        9.44       18.20     40.64 o 
   4   9  18       10.91       23.84     44.65 o 
   5   9  18       36.25       57.60     33.57 o 
   0  10  18      848.03      796.45     85.79 o 
   1  10  18       70.44       40.36     61.70 o 
   2  10  18        3.62        6.32     41.43 o 
   3  10  18        3.46       18.07     27.63 o 
   4  10  18       17.06       11.44     29.20 o 
   0  11  18      569.93      573.05     74.74 o 
   1  11  18       22.53       20.26     42.16 o 
   2  11  18       34.33       12.40     46.39 o 
   3  11  18        1.65       28.62     30.82 o 
   0  12  18       31.44        5.83     43.24 o 
   1  12  18       52.32      108.37     43.71 o 
   2   0  19       26.73       67.38     67.38 o 
   4   0  19       46.40       29.19     29.19 o 
   6   0  19       57.60       72.85     39.33 o 
   8   0  19      162.27       36.68     49.64 o 
   1   1  19       16.67       29.73     29.73 o 
   2   1  19       49.22      102.09     30.90 o 
   3   1  19       37.41        4.30     35.43 o 
   4   1  19       52.89       87.86     26.75 o 
   5   1  19      100.99       77.28     47.44 o 
   6   1  19       31.66       12.19     44.01 o 
   7   1  19        1.79       43.47     43.47 o 
   8   1  19       20.01       24.62     48.50 o 
   1   2  19        4.37       11.47     23.91 o 
   2   2  19      129.88      165.02     41.60 o 
   3   2  19       19.51        0.00     30.54 o 
   4   2  19       19.15       14.87     30.97 o 
   5   2  19       85.06       66.97     36.13 o 
   6   2  19       63.11       49.13     50.67 o 
   7   2  19       37.54       25.69     37.47 o 
   8   2  19        8.65       18.41     38.33 o 
   1   3  19       71.51      104.14     35.85 o 
   2   3  19       49.42       29.36     32.79 o 
   3   3  19      228.79      310.68     49.23 o 
   4   3  19      163.77      111.93     40.73 o 
   5   3  19       32.55       22.75     40.95 o 
   6   3  19       11.73       61.93     32.77 o 
   7   3  19        1.06       32.07     37.91 o 
   1   4  19       13.81       34.14     26.34 o 
   2   4  19        9.23        8.92     31.50 o 
   3   4  19      186.45      158.18     43.15 o 
   4   4  19     1038.31     1060.07     86.21 o 
   5   4  19        8.96       11.64     35.74 o 
   6   4  19        1.03       49.88     27.93 o 
   7   4  19       17.76       38.04     26.89 o 
   1   5  19       11.84       50.86     24.88 o 
   2   5  19       23.68        9.51     31.65 o 
   3   5  19       83.09       25.39     44.55 o 
   4   5  19       48.10       43.95     38.88 o 
   5   5  19        7.85       23.75     36.60 o 
   6   5  19       10.06       18.77     44.64 o 
   7   5  19       45.39       18.62     35.58 o 
   1   6  19      183.32      151.91     52.62 o 
   2   6  19      249.43      278.28     50.52 o 
   3   6  19       63.17      123.94     49.10 o 
   4   6  19        9.65       62.92     39.18 o 
   5   6  19       10.08        0.00     29.65 o 
   6   6  19      118.19       86.74     38.21 o 
   7   6  19       17.55       53.54     34.15 o 
   1   7  19      290.37      189.00     58.86 o 
   2   7  19      388.31      488.98     68.98 o 
   3   7  19        4.25       34.21     41.84 o 
   4   7  19       14.54       41.37     32.88 o 
   5   7  19        3.41       43.39     43.39 o 
   6   7  19       32.75       54.19     43.00 o 
   1   8  19      147.65      144.98     59.19 o 
   2   8  19        0.95       41.50     36.06 o 
   3   8  19      161.48      101.01     45.67 o 
   4   8  19      128.93      114.06     44.50 o 
   5   8  19      124.46       95.60     52.08 o 
   6   8  19        7.35       41.02     41.02 o 
   1   9  19       95.21       90.41     55.59 o 
   2   9  19       54.92       30.99     49.99 o 
   3   9  19       12.39       24.23     38.34 o 
   4   9  19       10.78       35.60     38.51 o 
   5   9  19       16.83       22.73     33.15 o 
   1  10  19      102.47      107.27     51.10 o 
   2  10  19       31.24       31.46     41.28 o 
   3  10  19       44.18        5.99     41.03 o 
   4  10  19        3.33        5.64     41.15 o 
   1  11  19       20.86       33.30     31.92 o 
   2  11  19       38.65        6.12     50.08 o 
   3  11  19        6.80       22.48     32.78 o 
   1  12  19       23.65       31.15     29.85 o 
   0   0  20     1115.51     1121.44     66.60 o 
   2   0  20      257.56      170.53     79.48 o 
   4   0  20       81.47       91.34     41.27 o 
   6   0  20      153.22      123.53     46.19 o 
   8   0  20       39.23       30.06     44.56 o 
   0   1  20       21.31        6.72     25.56 o 
   1   1  20      514.39      639.69     61.44 o 
   2   1  20      370.93      446.99     52.01 o 
   3   1  20      137.85      145.81     34.10 o 
   4   1  20        5.46       10.18     26.96 o 
   5   1  20      120.07       17.02     45.13 o 
   6   1  20      105.88       86.80     55.47 o 
   7   1  20        1.67       25.69     45.39 o 
   8   1  20        2.34       12.08     27.06 o 
   0   2  20       40.75       78.75     24.93 o 
   1   2  20       62.26      130.20     34.98 o 
   2   2  20      167.04      204.64     36.15 o 
   3   2  20      318.93      347.44     50.09 o 
   4   2  20      102.35      108.18     38.91 o 
   5   2  20      129.79      206.29     46.52 o 
   6   2  20       64.34       74.73     40.39 o 
   7   2  20       18.10       89.84     28.70 o 
   0   3  20       73.57       71.06     29.31 o 
   1   3  20      201.67      169.37     39.70 o 
   2   3  20       72.59       97.25     37.02 o 
   3   3  20      207.08      251.11     50.76 o 
   4   3  20        1.14       26.32     38.36 o 
   5   3  20       76.04       75.54     35.37 o 
   6   3  20        0.61       31.29     25.80 o 
   7   3  20        5.06       43.25     43.25 o 
   0   4  20       11.86       26.43     26.43 o 
   1   4  20       13.25       17.90     31.67 o 
   2   4  20       29.64       37.22     30.83 o 
   3   4  20       27.32       39.81     35.21 o 
   4   4  20      105.09       86.84     50.93 o 
   5   4  20       24.05        5.87     34.96 o 
   6   4  20        2.95       31.36     33.78 o 
   7   4  20       39.57       69.13     40.21 o 
   0   5  20       17.21        8.22     27.78 o 
   1   5  20      119.64      118.67     16.37 o 
   2   5  20       20.56        4.96     27.55 o 
   3   5  20       88.78       99.37     38.81 o 
   4   5  20        4.38       33.71     30.74 o 
   5   5  20       70.28       96.24     40.82 o 
   6   5  20       29.28       31.25     36.99 o 
   7   5  20        7.33       12.21     40.52 o 
   0   6  20      276.63      343.51     45.21 o 
   1   6  20       20.91       15.65     32.64 o 
   2   6  20        7.91       53.05     30.93 o 
   3   6  20       11.75       33.08     44.79 o 
   4   6  20       20.60       29.09     37.22 o 
   5   6  20       24.46       91.25     34.98 o 
   6   6  20        7.48       12.34     38.00 o 
   0   7  20      480.78      475.44     61.09 o 
   1   7  20      247.18      232.85     51.71 o 
   2   7  20       15.99       22.70     30.03 o 
   3   7  20       18.40        5.80     42.93 o 
   4   7  20       40.74       47.67     46.90 o 
   5   7  20       39.76        6.09     44.20 o 
   6   7  20       69.48       47.60     47.60 o 
   0   8  20       53.72       16.45     34.32 o 
   1   8  20      149.83      134.33     38.63 o 
   2   8  20       11.53       40.31     40.31 o 
   3   8  20        1.17        0.00     41.48 o 
   4   8  20       64.87      102.13     32.33 o 
   5   8  20       60.77       29.63     43.16 o 
   0   9  20      168.55      212.11     54.00 o 
   1   9  20      111.88      161.97     42.47 o 
   2   9  20       33.99       31.13     42.67 o 
   3   9  20        3.20       12.09     35.31 o 
   4   9  20       74.97      111.95     43.71 o 
   5   9  20       54.91       22.38     32.59 o 
   0  10  20      236.27      244.28     53.28 o 
   1  10  20       25.59       66.68     60.39 o 
   2  10  20       65.55       12.51     45.16 o 
   3  10  20        4.66       44.29     44.29 o 
   4  10  20        0.85       16.67     34.68 o 
   0  11  20       69.35       60.35     43.49 o 
   1  11  20        5.84       65.56     38.27 o 
   2  11  20       78.44        6.01     44.66 o 
   3  11  20       81.29       44.00     36.49 o 
   2   0  21      242.60      105.42    105.42 o 
   4   0  21       41.79       26.42     33.86 o 
   6   0  21        2.90       18.78     44.78 o 
   1   1  21      455.99      610.36     58.76 o 
   2   1  21       25.84       31.06     31.06 o 
   3   1  21       69.61       43.16     34.24 o 
   4   1  21       19.10       47.66     33.10 o 
   5   1  21        6.87        0.00     32.01 o 
   6   1  21        6.07        6.32     38.27 o 
   7   1  21       15.36        0.00     38.42 o 
   1   2  21       31.68       64.84     26.95 o 
   2   2  21      206.12      265.98     41.03 o 
   3   2  21      209.59      262.40     42.93 o 
   4   2  21      589.23      716.21     76.70 o 
   5   2  21      302.11      370.19     63.57 o 
   6   2  21       54.98       31.47     43.16 o 
   7   2  21        2.26       44.67     35.53 o 
   1   3  21       67.87       26.80     39.48 o 
   2   3  21        1.26        4.66     33.86 o 
   3   3  21       51.74       14.93     35.55 o 
   4   3  21        1.60       16.33     36.47 o 
   5   3  21        4.98        5.95     38.89 o 
   6   3  21        3.80       50.43     38.88 o 
   7   3  21       16.12       75.93     30.98 o 
   1   4  21       36.94       14.06     29.33 o 
   2   4  21      211.99      194.45     51.46 o 
   3   4  21      178.41      211.66     39.67 o 
   4   4  21      394.79      429.50     66.72 o 
   5   4  21        7.18       30.06     35.58 o 
   6   4  21       74.67      107.03     45.87 o 
   7   4  21       19.02        0.00     30.44 o 
   1   5  21        9.04       35.38     35.38 o 
   2   5  21        6.40       20.56     27.20 o 
   3   5  21      116.67      161.70     39.63 o 
   4   5  21       49.75       40.16     44.87 o 
   5   5  21      174.72      170.22     46.29 o 
   6   5  21       26.00        6.25     33.63 o 
   7   5  21        5.10       42.03     26.15 o 
   1   6  21      161.64      236.84     48.17 o 
   2   6  21       20.79       65.48     35.34 o 
   3   6  21       87.11       95.87     36.12 o 
   4   6  21       93.38      123.86     42.11 o 
   5   6  21        2.47       36.68     47.37 o 
   6   6  21       10.05       24.42     32.36 o 
   1   7  21       47.52       92.24     41.55 o 
   2   7  21       41.33       28.89     39.66 o 
   3   7  21       23.14       17.59     41.90 o 
   4   7  21        4.34       18.00     40.26 o 
   5   7  21       37.43       42.38     46.56 o 
   6   7  21       38.35       52.73     36.59 o 
   1   8  21      194.22      135.68     51.59 o 
   2   8  21       62.28      115.26     42.45 o 
   3   8  21       38.63       30.11     38.55 o 
   4   8  21       12.53       17.97     31.16 o 
   5   8  21       55.87      123.16     41.89 o 
   1   9  21      126.20      168.62     51.04 o 
   2   9  21       34.01       24.94     44.95 o 
   3   9  21        1.26        6.04     36.76 o 
   4   9  21       17.15        5.81     34.51 o 
   5   9  21       44.64       16.44     39.11 o 
   1  10  21       18.43       51.65     51.65 o 
   2  10  21       17.62       12.42     42.08 o 
   3  10  21       12.29        5.83     31.43 o 
   4  10  21       17.61       32.63     39.96 o 
   1  11  21        7.78       32.19     44.13 o 
   2  11  21       43.69       53.10     39.61 o 
   0   0  22      118.64      126.17     29.71 o 
   2   0  22      268.68       92.17     92.17 o 
   4   0  22      131.10       99.13     44.76 o 
   6   0  22       14.67       19.01     45.35 o 
   0   1  22      174.64      176.29     35.36 o 
   1   1  22       30.72       31.55     36.94 o 
   2   1  22       26.24       14.10     24.45 o 
   3   1  22       28.82       25.18     43.06 o 
   4   1  22        6.51       44.06     44.06 o 
   5   1  22       54.14       77.92     51.22 o 
   6   1  22       34.08       19.09     39.69 o 
   7   1  22       15.24        6.37     34.29 o 
   0   2  22      507.74      530.61     53.01 o 
   1   2  22       28.11       41.25     36.34 o 
   2   2  22      150.96      157.03     41.22 o 
   3   2  22       81.17       20.36     46.09 o 
   4   2  22        5.99       38.74     45.35 o 
   5   2  22       28.34       42.92     42.92 o 
   6   2  22        0.29       69.95     40.72 o 
   7   2  22       26.09       57.01     36.37 o 
   0   3  22       20.74        3.91     25.80 o 
   1   3  22      179.93      226.23     44.72 o 
   2   3  22      126.65       58.57     49.28 o 
   3   3  22      524.81      555.47     65.88 o 
   4   3  22       54.89       44.93     44.25 o 
   5   3  22       50.25       96.80     35.32 o 
   6   3  22        2.74       38.02     41.11 o 
   7   3  22       10.58        6.23     46.37 o 
   0   4  22       13.92       57.83     27.41 o 
   1   4  22        4.65       29.47     36.17 o 
   2   4  22       34.76       15.18     40.21 o 
   3   4  22      184.25      235.30     42.14 o 
   4   4  22       81.86       57.25     49.92 o 
   5   4  22       29.77       18.27     31.65 o 
   6   4  22        1.07       44.12     35.07 o 
   7   4  22       33.25       44.89     44.89 o 
   0   5  22        5.00       48.58     21.17 o 
   1   5  22       67.39      119.55     39.95 o 
   2   5  22      171.30      186.12     50.19 o 
   3   5  22      107.73      149.68     46.09 o 
   4   5  22      100.92       58.54     48.96 o 
   5   5  22      113.12      134.90     41.59 o 
   6   5  22       17.41       31.06     42.63 o 
   0   6  22       27.56       28.75     26.22 o 
   1   6  22       35.29       88.50     46.28 o 
   2   6  22       14.98       33.63     41.14 o 
   3   6  22      102.92      120.88     45.67 o 
   4   6  22      283.23      304.49     61.17 o 
   5   6  22       15.98       73.50     42.42 o 
   6   6  22       47.10      102.73     32.56 o 
   0   7  22      713.19      667.30     74.80 o 
   1   7  22      181.77       82.10     58.05 o 
   2   7  22       68.49       94.22     42.46 o 
   3   7  22       40.85       41.57     38.97 o 
   4   7  22       55.80       24.11     48.22 o 
   5   7  22       28.53       36.12     46.65 o 
   6   7  22      158.69       74.71     54.81 o 
   0   8  22      149.08      191.11     49.01 o 
   1   8  22       47.37       49.71     31.67 o 
   2   8  22        9.97       36.75     44.96 o 
   3   8  22        6.99       60.46     35.27 o 
   4   8  22       16.06       41.82     36.35 o 
   5   8  22       50.42       80.89     40.85 o 
   0   9  22       32.25       11.88     39.31 o 
   1   9  22      164.89      187.91     47.15 o 
   2   9  22       42.44        0.00     48.24 o 
   3   9  22       18.66       46.89     46.89 o 
   4   9  22       13.43        5.76     36.85 o 
   0  10  22       15.77       39.55     39.55 o 
   1  10  22       25.68       45.78     55.10 o 
   2  10  22       40.47       24.53     34.73 o 
   3  10  22       17.76       17.21     40.95 o 
   0  11  22       74.96       46.63     38.67 o 
   1  11  22       11.02       25.13     32.07 o 
   2  11  22        3.88       17.28     33.05 o 
   2   0  23       33.06       94.35     94.35 o 
   4   0  23       65.49       52.99     52.99 o 
   6   0  23       16.69       32.08     34.53 o 
   1   1  23      212.16      157.97     49.06 o 
   2   1  23       64.36        4.93     34.04 o 
   3   1  23      133.54      169.06     47.27 o 
   4   1  23        4.13       28.53     33.81 o 
   5   1  23       57.97       65.19     13.33 o 
   6   1  23       13.41       41.06     41.06 o 
   7   1  23       13.52       31.53     44.15 o 
   1   2  23      119.98      125.90     44.93 o 
   2   2  23       17.60       36.15     36.15 o 
   3   2  23      801.49      771.16     77.25 o 
   4   2  23      210.98      240.60     50.62 o 
   5   2  23       77.34       86.04     43.46 o 
   6   2  23       38.85       19.18     45.68 o 
   7   2  23       21.92       25.06     44.26 o 
   1   3  23        6.95       34.71     32.52 o 
   2   3  23      250.47      296.80     60.98 o 
   3   3  23      312.80      378.09     64.38 o 
   4   3  23        4.44       23.12     33.69 o 
   5   3  23        5.99       30.79     37.49 o 
   6   3  23       61.61       52.02     52.02 o 
   7   3  23        1.75        0.00     33.73 o 
   1   4  23       15.84        5.10     42.02 o 
   2   4  23      830.46      961.12     87.05 o 
   3   4  23       14.16       71.89     43.17 o 
   4   4  23      115.69      140.79     47.64 o 
   5   4  23       89.87       80.23     43.18 o 
   6   4  23        0.69       37.72     46.21 o 
   7   4  23       17.94       35.91     41.42 o 
   1   5  23       50.69       80.76     44.74 o 
   2   5  23       93.18       65.98     42.55 o 
   3   5  23      164.74      102.52     54.02 o 
   4   5  23      153.67      154.92     60.79 o 
   5   5  23       36.14       30.87     44.91 o 
   6   5  23       33.07       73.94     30.18 o 
   1   6  23       57.59       16.92     44.72 o 
   2   6  23      112.25       57.43     45.93 o 
   3   6  23      226.65      340.17     56.85 o 
   4   6  23      126.49      126.68     52.21 o 
   5   6  23       17.70       30.56     44.54 o 
   6   6  23        2.99        5.93     25.95 o 
   1   7  23      306.23      297.48     46.86 o 
   2   7  23       68.04       65.81     48.22 o 
   3   7  23      111.36       42.03     44.51 o 
   4   7  23      106.92      120.81     45.22 o 
   5   7  23        5.83        5.98     33.23 o 
   1   8  23       93.07       62.53     42.44 o 
   2   8  23       33.43       86.23     55.08 o 
   3   8  23       36.05       30.23     38.72 o 
   4   8  23       12.65       17.81     30.81 o 
   5   8  23       28.99       39.67     34.47 o 
   1   9  23       48.66        0.00     41.87 o 
   2   9  23       13.56       18.60     38.74 o 
   3   9  23       11.82       40.78     40.78 o 
   4   9  23        3.99        0.00     33.89 o 
   1  10  23       30.08       32.22     38.13 o 
   2  10  23       17.84       12.06     38.22 o 
   3  10  23        0.63       22.45     29.74 o 
   1  11  23       19.79       24.47     41.51 o 
   0   0  24      176.18      201.75     37.99 o 
   2   0  24      207.13       68.29     60.59 o 
   4   0  24      223.73      225.07     70.05 o 
   6   0  24       10.90       25.81     39.81 o 
   0   1  24      740.54      722.47     68.98 o 
   1   1  24      181.74      278.70     68.22 o 
   2   1  24      120.10      199.13     51.85 o 
   3   1  24      246.41      187.91     62.99 o 
   4   1  24       26.30       29.55     34.90 o 
   5   1  24       23.86       37.60     46.07 o 
   6   1  24       36.67        0.00     59.08 o 
   7   1  24       33.96       87.08     35.17 o 
   0   2  24      164.32      134.75     34.70 o 
   1   2  24       80.86       71.47     47.34 o 
   2   2  24       31.90       36.92     46.22 o 
   3   2  24      213.14      205.21     59.48 o 
   4   2  24       15.32       47.31     39.19 o 
   5   2  24       42.59       25.02     49.24 o 
   6   2  24       11.03       25.66     43.51 o 
   7   2  24        6.03       18.50     46.49 o 
   0   3  24       81.41       81.90     33.65 o 
   1   3  24      216.25      244.44     43.82 o 
   2   3  24      761.04      797.51     83.74 o 
   3   3  24       25.48       50.44     44.51 o 
   4   3  24       67.83      106.93     38.51 o 
   5   3  24       14.51       31.25     33.67 o 
   6   3  24       70.53       63.53     45.86 o 
   7   3  24        4.83       24.13     38.14 o 
   0   4  24       76.61       40.37     35.55 o 
   1   4  24       54.84       58.87     31.70 o 
   2   4  24      447.27      521.41     62.79 o 
   3   4  24       78.12      108.40     46.76 o 
   4   4  24       10.89        0.00     41.56 o 
   5   4  24       19.27       31.15     36.89 o 
   6   4  24       15.25       18.74     47.20 o 
   0   5  24      259.24      193.96     43.12 o 
   1   5  24      114.65       88.89     50.33 o 
   2   5  24        8.88       17.03     38.02 o 
   3   5  24       35.99       17.49     44.05 o 
   4   5  24      126.06      163.36     50.23 o 
   5   5  24        5.41        6.19     30.98 o 
   6   5  24        1.58       30.44     38.97 o 
   0   6  24       88.46      111.04     40.37 o 
   1   6  24      117.90       69.01     39.82 o 
   2   6  24       27.38        5.86     41.11 o 
   3   6  24      144.37       47.67     51.30 o 
   4   6  24      281.46      230.95     61.98 o 
   5   6  24        9.44        0.00     33.35 o 
   6   6  24        4.43       11.67     32.99 o 
   0   7  24      360.58      312.81     60.05 o 
   1   7  24        4.04       48.58     48.58 o 
   2   7  24      106.27      127.30     50.36 o 
   3   7  24       78.62      127.00     45.64 o 
   4   7  24       54.84       24.12     40.94 o 
   5   7  24        0.44       17.67     33.85 o 
   0   8  24      208.79      176.89     52.60 o 
   1   8  24       81.73       31.42     55.80 o 
   2   8  24        0.97        6.16     40.52 o 
   3   8  24        6.20       42.24     30.17 o 
   4   8  24        1.81       46.95     33.21 o 
   5   8  24       11.13       22.15     29.30 o 
   0   9  24       43.01       88.49     33.89 o 
   1   9  24      133.48      173.15     50.91 o 
   2   9  24       69.76       80.04     34.28 o 
   3   9  24        1.97        5.84     34.70 o 
   4   9  24       29.53       33.11     35.78 o 
   0  10  24       10.55       11.75     37.14 o 
   1  10  24       31.91       12.66     41.95 o 
   2  10  24       10.59       29.64     35.02 o 
   2   0  25        1.10       97.69     97.69 o 
   4   0  25      288.63      262.84     52.07 o 
   6   0  25        0.90       25.90     48.43 o 
   1   1  25      821.22      727.11     99.43 o 
   2   1  25      163.44      258.90     60.12 o 
   3   1  25      126.29       92.26     50.26 o 
   4   1  25      141.89      182.80     49.51 o 
   5   1  25      139.36      153.16     51.85 o 
   6   1  25       79.14       51.66     57.82 o 
   7   1  25       11.07       30.55     41.85 o 
   1   2  25     1289.23     1283.24    104.26 o 
   2   2  25      392.63      414.32     64.21 o 
   3   2  25       89.52       98.04     50.62 o 
   4   2  25       83.33       36.46     47.14 o 
   5   2  25        1.66       19.06     45.42 o 
   6   2  25        8.51        6.41     32.08 o 
   7   2  25       12.53       42.23     43.93 o 
   1   3  25      328.28      282.83     62.00 o 
   2   3  25      368.58      390.92     67.96 o 
   3   3  25      110.16      127.72     46.46 o 
   4   3  25       37.61       42.62     42.62 o 
   5   3  25        3.43        6.32     34.03 o 
   6   3  25        5.76       12.65     36.91 o 
   1   4  25      248.48      372.47     61.18 o 
   2   4  25      620.03      654.40     77.78 o 
   3   4  25      209.34      182.09     52.22 o 
   4   4  25       36.46       85.51     43.23 o 
   5   4  25       29.81       18.83     36.05 o 
   6   4  25       27.22       30.93     25.54 o 
   1   5  25       69.17       84.98     37.98 o 
   2   5  25      346.71      408.35     70.97 o 
   3   5  25       20.13       41.77     45.84 o 
   4   5  25       21.31       48.96     40.64 o 
   5   5  25       27.69       30.95     36.64 o 
   6   5  25        4.84       11.99     37.87 o 
   1   6  25       13.72        5.85     43.46 o 
   2   6  25      219.77      263.63     55.54 o 
   3   6  25       78.37      126.90     43.18 o 
   4   6  25       73.15       91.56     43.55 o 
   5   6  25       41.42       30.23     38.68 o 
   1   7  25       11.26        6.11     42.62 o 
   2   7  25       80.18       24.49     55.48 o 
   3   7  25      139.69      157.93     42.92 o 
   4   7  25      197.02       84.10     57.58 o 
   5   7  25       13.20       40.49     28.93 o 
   1   8  25       36.67       69.07     45.73 o 
   2   8  25       56.57       43.26     40.56 o 
   3   8  25       22.98       48.03     36.97 o 
   4   8  25       12.62       46.21     29.45 o 
   1   9  25      108.94      107.92     40.65 o 
   2   9  25        9.20       30.42     36.00 o 
   3   9  25        0.10       23.06     36.44 o 
   1  10  25       26.13       24.73     29.02 o 
   2  10  25        6.20       17.33     30.01 o 
   0   0  26       64.40        8.99     45.92 o 
   2   0  26      296.56      170.09    170.09 o 
   4   0  26       68.38       65.79     65.79 o 
   6   0  26       63.15       71.10     54.44 o 
   0   1  26     1942.11     1959.37    115.96 o 
   1   1  26     1219.77     1281.25    138.98 o 
   2   1  26       17.86       40.42     48.68 o 
   3   1  26        4.23       11.98     31.74 o 
   4   1  26       16.55       46.47     46.47 o 
   5   1  26      122.86      103.59     62.75 o 
   6   1  26       15.57       51.52     42.77 o 
   0   2  26      445.95      499.65     57.41 o 
   1   2  26     1389.03     1574.86    112.52 o 
   2   2  26      138.00      167.43     56.24 o 
   3   2  26      263.21      358.82     63.87 o 
   4   2  26       69.55       99.79     45.00 o 
   5   2  26        0.07       12.85     40.69 o 
   6   2  26       17.95       31.93     40.85 o 
   0   3  26     1583.60     1690.10    101.23 o 
   1   3  26       64.66      164.39     51.63 o 
   2   3  26       48.46        5.82     51.64 o 
   3   3  26      589.31      611.38     79.07 o 
   4   3  26       81.24       18.67     46.94 o 
   5   3  26       25.20       31.82     46.38 o 
   6   3  26        8.39       25.05     39.62 o 
   0   4  26      882.34      870.28     77.41 o 
   1   4  26      259.35      258.57     57.14 o 
   2   4  26      202.94      188.23     61.69 o 
   3   4  26      148.09      114.60     44.74 o 
   4   4  26       10.77       37.23     42.99 o 
   5   4  26       63.93       88.01     35.54 o 
   6   4  26        0.45       24.39     28.59 o 
   0   5  26       51.28       75.11     37.83 o 
   1   5  26       43.60       52.12     43.69 o 
   2   5  26       49.67       35.88     41.50 o 
   3   5  26       12.92       24.33     40.34 o 
   4   5  26       52.29       24.71     49.42 o 
   5   5  26       49.64       12.31     41.78 o 
   6   5  26       16.07       64.44     40.18 o 
   0   6  26       50.00       15.80     32.84 o 
   1   6  26      109.66       95.28     45.38 o 
   2   6  26       66.82       54.89     46.05 o 
   3   6  26      149.20      122.13     54.62 o 
   4   6  26        6.37       18.33     43.59 o 
   5   6  26       15.99       23.85     37.70 o 
   0   7  26       51.95        5.55     26.46 o 
   1   7  26        2.45       18.44     43.79 o 
   2   7  26       37.06       12.36     46.98 o 
   3   7  26       71.45      109.42     33.32 o 
   4   7  26       19.65       41.67     36.22 o 
   5   7  26        9.17       33.95     33.95 o 
   0   8  26      143.01      114.52     40.49 o 
   1   8  26      106.87      106.48     45.58 o 
   2   8  26       11.45       36.97     39.89 o 
   3   8  26       13.40        5.91     33.07 o 
   4   8  26       10.34       50.94     32.53 o 
   0   9  26       36.93       63.74     34.29 o 
   1   9  26        2.21       45.10     45.10 o 
   2   9  26       10.08       29.96     29.96 o 
   3   9  26        9.62       28.13     41.76 o 
   0  10  26        0.51       36.03     36.03 o 
   1  10  26        3.21       40.78     40.78 o 
   2   0  27     1283.32     1130.14    164.57 o 
   4   0  27      145.25      103.30     56.31 o 
   6   0  27       13.71       25.65     33.97 o 
   1   1  27     1569.78     1595.77    109.00 o 
   2   1  27        0.73       57.54     57.54 o 
   3   1  27       12.91       24.82     53.43 o 
   4   1  27       58.97       47.15     47.15 o 
   5   1  27      121.39      137.30     66.98 o 
   6   1  27       18.00       31.95     37.82 o 
   1   2  27      102.13      123.24     71.14 o 
   2   2  27       20.75       72.16     50.98 o 
   3   2  27       87.06       86.47     57.31 o 
   4   2  27      116.49       70.09     58.10 o 
   5   2  27       26.21        6.45     48.04 o 
   6   2  27       44.98        0.00     46.39 o 
   1   3  27       34.62        5.89     48.09 o 
   2   3  27       50.03        6.03     44.64 o 
   3   3  27      316.89      339.12     75.73 o 
   4   3  27        9.75        6.32     41.52 o 
   5   3  27       14.13       43.79     43.79 o 
   6   3  27       65.70       12.33     44.53 o 
   1   4  27       10.40       46.77     48.93 o 
   2   4  27       38.17       48.47     40.17 o 
   3   4  27       10.15        6.19     39.50 o 
   4   4  27      146.08      144.45     52.94 o 
   5   4  27       40.74       47.79     47.79 o 
   6   4  27        2.59       41.86     39.22 o 
   1   5  27       33.93      100.45     37.82 o 
   2   5  27      636.62      465.24     78.90 o 
   3   5  27        4.87       18.53     38.53 o 
   4   5  27       58.79       31.06     47.68 o 
   5   5  27       28.60       42.73     51.43 o 
   1   6  27       12.76       30.15     35.69 o 
   2   6  27       51.98      105.02     44.97 o 
   3   6  27       52.53        6.13     42.99 o 
   4   6  27       19.65       12.18     46.34 o 
   5   6  27       24.96       41.01     43.41 o 
   1   7  27       16.28       30.76     48.12 o 
   2   7  27       40.41       47.15     47.15 o 
   3   7  27       17.00       41.08     41.08 o 
   4   7  27       30.27       29.34     42.72 o 
   1   8  27       47.58       24.91     42.18 o 
   2   8  27       13.88       18.34     41.02 o 
   3   8  27       23.15       11.71     38.81 o 
   4   8  27       44.81        5.53     32.61 o 
   1   9  27       11.74       49.10     37.85 o 
   2   9  27        5.80        5.88     34.71 o 
   0   0  28      425.88      397.86     63.65 o 
   2   0  28      372.60      214.80    214.80 o 
   4   0  28       25.96       52.79     52.79 o 
   6   0  28        5.31       44.41     48.70 o 
   0   1  28      723.60      541.41     71.16 o 
   1   1  28     1041.38      954.95    164.82 o 
   2   1  28      247.00      319.87     64.26 o 
   3   1  28      200.67       96.09     71.07 o 
   4   1  28       54.44        6.56     50.34 o 
   5   1  28        8.60       13.12     44.55 o 
   6   1  28       24.18        0.00     46.39 o 
   0   2  28     1615.29     1636.49    103.93 o 
   1   2  28      111.08      182.79     47.16 o 
   2   2  28       15.92       37.39     45.85 o 
   3   2  28      224.28      222.59     74.45 o 
   4   2  28       19.36       19.44     40.51 o 
   5   2  28       37.08      110.47     47.28 o 
   6   2  28       26.31        6.24     34.59 o 
   0   3  28      671.85      597.34     64.49 o 
   1   3  28      233.04      188.01     55.94 o 
   2   3  28      133.44      230.09     66.66 o 
   3   3  28      470.08      518.10     81.40 o 
   4   3  28        7.67       12.87     48.83 o 
   5   3  28        8.03       19.17     42.80 o 
   6   3  28       10.30       24.23     42.78 o 
   0   4  28       25.28       15.21     40.33 o 
   1   4  28       40.77       11.93     39.61 o 
   2   4  28       49.65       93.33     44.47 o 
   3   4  28        1.54        6.30     48.25 o 
   4   4  28       29.18       12.69     44.78 o 
   5   4  28       61.86       87.21     41.33 o 
   0   5  28        2.48       15.67     35.10 o 
   1   5  28       20.43       72.09     41.64 o 
   2   5  28       23.70       31.21     40.86 o 
   3   5  28        2.19       24.99     33.04 o 
   4   5  28       81.61       49.67     41.16 o 
   5   5  28       33.66       24.09     35.10 o 
   0   6  28       26.74        5.42     42.23 o 
   1   6  28       31.99       30.40     36.02 o 
   2   6  28       23.44       18.71     38.94 o 
   3   6  28       14.81        6.14     42.25 o 
   4   6  28        1.62       37.67     37.67 o 
   5   6  28      111.68       80.03     51.10 o 
   0   7  28      117.21      105.79     41.28 o 
   1   7  28        2.36       12.31     44.37 o 
   2   7  28        1.15       68.07     33.30 o 
   3   7  28       35.69      108.11     36.03 o 
   4   7  28       18.92       80.56     32.53 o 
   0   8  28       34.05        0.00     30.96 o 
   1   8  28       15.89       42.17     42.17 o 
   2   8  28       13.46        6.05     36.74 o 
   3   8  28       36.93       91.68     41.35 o 
   0   9  28       10.71       39.83     39.83 o 
   1   9  28        3.46       38.80     38.80 o 
   2   9  28        0.49       40.01     28.56 o 
   2   0  29      641.84      541.04    138.39 o 
   4   0  29       32.90       33.48     49.74 o 
   6   0  29        7.61       56.03     32.36 o 
   1   1  29      822.05      763.85    127.61 o 
   2   1  29       30.11       72.57     72.57 o 
   3   1  29       75.37       19.75     74.71 o 
   4   1  29       54.22       59.82     50.20 o 
   5   1  29       35.31      105.16     41.54 o 
   6   1  29       60.82      129.90     38.66 o 
   1   2  29       21.19       55.89     55.89 o 
   2   2  29       47.29        0.00     35.28 o 
   3   2  29      285.15      351.77     61.80 o 
   4   2  29       26.28       59.13     46.89 o 
   5   2  29       59.63      103.69     41.01 o 
   6   2  29       14.09       36.47     39.35 o 
   1   3  29      551.90      448.29     70.84 o 
   2   3  29      344.83      402.69     72.57 o 
   3   3  29      385.07      309.38     78.91 o 
   4   3  29       11.98       38.80     50.10 o 
   5   3  29       37.39        6.36     35.29 o 
   1   4  29       92.77       72.93     49.38 o 
   2   4  29       67.97       31.81     51.29 o 
   3   4  29       10.37        6.38     44.60 o 
   4   4  29        6.24       12.71     44.89 o 
   5   4  29       32.41       24.62     41.73 o 
   1   5  29       51.07       36.46     42.10 o 
   2   5  29        0.11       12.64     38.99 o 
   3   5  29       17.31       38.19     38.19 o 
   4   5  29      135.98       98.87     51.72 o 
   5   5  29       20.14       17.66     42.09 o 
   1   6  29       30.35       30.56     49.30 o 
   2   6  29        1.38       43.91     31.34 o 
   3   6  29       27.06       61.46     28.83 o 
   4   6  29       11.01       53.48     30.87 o 
   1   7  29       38.97       67.31     39.17 o 
   2   7  29       26.41       48.08     11.66 o 
   3   7  29        2.83       23.70     39.32 o 
   4   7  29       12.97       38.84     38.84 o 
   1   8  29       16.28       44.86     44.86 o 
   2   8  29        5.21       29.64     41.46 o 
   3   8  29       43.87       66.94     30.54 o 
   1   9  29        1.05       58.07     30.72 o 
   0   0  30       83.21        5.15     35.90 o 
   2   0  30      147.61      142.74    142.74 o 
   4   0  30        3.58       47.93     47.93 o 
   0   1  30       10.74       25.73     40.19 o 
   1   1  30       83.89       86.71     86.71 o 
   2   1  30      196.07      113.73     63.07 o 
   3   1  30      131.41       74.00     63.44 o 
   4   1  30       40.46       20.11     50.67 o 
   5   1  30       57.47       58.79     43.84 o 
   0   2  30       87.64      181.01     53.52 o 
   1   2  30      131.37      167.83     57.68 o 
   2   2  30       11.30        6.60     40.22 o 
   3   2  30      126.98      119.57     58.61 o 
   4   2  30       87.62       72.80     39.17 o 
   5   2  30        3.08        6.44     32.13 o 
   0   3  30      206.70      281.39     47.73 o 
   1   3  30      177.80      155.78     53.23 o 
   2   3  30       63.42      111.14     44.81 o 
   3   3  30      169.82      222.44     47.20 o 
   4   3  30       14.47       12.96     39.97 o 
   5   3  30       34.69       26.40     37.54 o 
   0   4  30        7.43       10.54     33.35 o 
   1   4  30      142.25      160.04     48.48 o 
   2   4  30       16.33       12.94     45.70 o 
   3   4  30       57.04       52.62     52.62 o 
   4   4  30       33.65       88.53     47.31 o 
   5   4  30       60.84       72.37     36.19 o 
   0   5  30       87.45      101.85     37.55 o 
   1   5  30       36.46       49.02     43.33 o 
   2   5  30        1.58       12.79     39.34 o 
   3   5  30        2.99        6.29     45.77 o 
   4   5  30      121.19      128.32     55.00 o 
   0   6  30      229.66      256.24     45.93 o 
   1   6  30       37.80       67.21     36.10 o 
   2   6  30        6.25       46.51     46.51 o 
   3   6  30        0.02       47.59     47.59 o 
   4   6  30       13.36       17.44     41.57 o 
   0   7  30      110.81       66.06     42.67 o 
   1   7  30       15.30       36.35     25.67 o 
   2   7  30       12.81       48.69     34.40 o 
   3   7  30       11.37       17.44     38.97 o 
   0   8  30       49.08       81.88     36.63 o 
   1   8  30       13.31       59.04     23.65 o 
   2   8  30       75.21       63.56     46.58 o 
   2   0  31       55.52       79.35     79.35 o 
   4   0  31       92.81       27.21     56.98 o 
   1   1  31       44.83       66.80     66.80 o 
   2   1  31       25.91        6.83     49.92 o 
   3   1  31      104.49       66.24     66.24 o 
   4   1  31       37.76       33.66     54.34 o 
   5   1  31       10.59       12.86     40.75 o 
   1   2  31      107.33      123.05     55.30 o 
   2   2  31        1.25       40.52     43.80 o 
   3   2  31       45.56      107.67     51.25 o 
   4   2  31       23.86        6.64     54.21 o 
   5   2  31       14.50       12.65     39.01 o 
   1   3  31      100.75       63.03     57.09 o 
   2   3  31       20.81       26.62     44.17 o 
   3   3  31        0.06       26.43     40.71 o 
   4   3  31       46.10       47.36     14.54 o 
   5   3  31       57.89       85.83     37.82 o 
   1   4  31       50.85       18.63     46.89 o 
   2   4  31       16.33       32.71     42.90 o 
   3   4  31       19.69       19.32     46.08 o 
   4   4  31       45.73        6.27     48.10 o 
   1   5  31       35.41       12.29     50.64 o 
   2   5  31        5.42       12.79     36.24 o 
   3   5  31        1.07       31.26     33.69 o 
   4   5  31        1.13       45.34     45.34 o 
   1   6  31        7.17       12.13     40.24 o 
   2   6  31        2.43       18.69     41.79 o 
   3   6  31       12.14        6.00     42.04 o 
   1   7  31        7.52       41.68     45.72 o 
   2   7  31       11.60        5.98     36.34 o 
   3   7  31       26.48       16.94     44.88 o 
   1   8  31        2.47       11.47     32.41 o 
   0   0  32       88.69      121.98     38.59 o 
   2   0  32        7.19       53.39     53.39 o 
   4   0  32       41.85       57.65     57.65 o 
   0   1  32       16.50       10.64     27.10 o 
   1   1  32       89.94      122.83     60.27 o 
   2   1  32        8.58       34.92     45.78 o 
   3   1  32        6.72        6.87     53.94 o 
   4   1  32        5.60       38.00     38.00 o 
   5   1  32        1.33       63.15     39.96 o 
   0   2  32       24.19        5.30     36.49 o 
   1   2  32       12.93        6.49     36.25 o 
   2   2  32       35.95       20.59     39.43 o 
   3   2  32       90.01       81.39     55.12 o 
   4   2  32       11.52       26.37     38.41 o 
   5   2  32       11.76       24.72     39.06 o 
   0   3  32       45.72       48.02     42.35 o 
   1   3  32      118.96      130.88     12.58 o 
   2   3  32       79.42      107.67     48.55 o 
   3   3  32       20.11        0.00     32.48 o 
   4   3  32       27.13       25.59     37.31 o 
   0   4  32       70.05       58.87     38.98 o 
   1   4  32       26.15       18.64     46.98 o 
   2   4  32        9.80       19.75     44.12 o 
   3   4  32        8.76       96.43     36.95 o 
   4   4  32       15.77       30.78     47.30 o 
   0   5  32        2.88       10.76     28.40 o 
   1   5  32       29.13       24.43     28.69 o 
   2   5  32        5.96        0.00     38.30 o 
   3   5  32       10.53        6.20     29.65 o 
   4   5  32       10.44       17.54     41.77 o 
   0   6  32       28.80       42.94     40.15 o 
   1   6  32       19.04       65.88     32.26 o 
   2   6  32       19.43       24.59     35.85 o 
   3   6  32       19.46       19.86     31.05 o 
   0   7  32       10.22       21.22     30.92 o 
   1   7  32        8.64       69.71     40.25 o 
   2   7  32       12.73       23.30     38.64 o 
   2   0  33        8.28       21.51     48.00 o 
   4   0  33        0.94       48.54     48.54 o 
   1   1  33        8.38       56.17     56.17 o 
   2   1  33       56.91       14.16     63.97 o 
   3   1  33       13.44       69.25     64.97 o 
   4   1  33       10.47        6.62     37.03 o 
   1   2  33       59.35       13.06     53.73 o 
   2   2  33       30.39       20.80     49.52 o 
   3   2  33       33.80       40.72     43.97 o 
   4   2  33       23.96       12.97     46.88 o 
   1   3  33       16.67       44.42     16.79 o 
   2   3  33        8.51        6.79     47.31 o 
   3   3  33       10.65        6.57     48.94 o 
   4   3  33       26.78        0.00     40.74 o 
   1   4  33       31.78       24.78     39.16 o 
   2   4  33       23.39       52.51     40.48 o 
   3   4  33        8.80       31.81     35.43 o 
   4   4  33       47.34       30.05     39.41 o 
   1   5  33       31.86       42.31     30.21 o 
   2   5  33        5.74       18.99     28.97 o 
   3   5  33        5.37       48.49     34.28 o 
   1   6  33       12.04       17.58     30.49 o 
   2   6  33        2.83        6.01     30.10 o 
   1   7  33        9.28       11.25     28.67 o 
   0   0  34       17.77       42.72     23.93 o 
   2   0  34       10.26       43.18     52.89 o 
   4   0  34       25.27       54.49     54.49 o 
   0   1  34       55.87      144.47     33.42 o 
   1   1  34       51.17       53.52     37.86 o 
   2   1  34       87.91      113.56     64.25 o 
   3   1  34      136.82       89.59     58.90 o 
   4   1  34        0.68        0.00     42.29 o 
   0   2  34       29.45       16.05     24.50 o 
   1   2  34        0.62       32.39     34.93 o 
   2   2  34        3.18       20.84     39.90 o 
   3   2  34        9.87       49.95     49.95 o 
   4   2  34        2.15        6.35     37.64 o 
   0   3  34       18.63       21.29     43.87 o 
   1   3  34       50.16      107.04     43.16 o 
   2   3  34        1.62        0.00     43.69 o 
   3   3  34       49.46       46.53     46.53 o 
   4   3  34       10.52       24.50     37.74 o 
   0   4  34        5.72       21.16     32.56 o 
   1   4  34        6.74       36.74     29.97 o 
   2   4  34       20.25       71.51     31.19 o 
   3   4  34        6.58       18.71     35.86 o 
   0   5  34       16.45       62.76     31.38 o 
   1   5  34       18.59       17.76     42.34 o 
   2   5  34       20.78       86.94     31.69 o 
   3   5  34        4.87        5.90     42.88 o 
   0   6  34       34.56       25.67     32.84 o 
   1   6  34        5.25        0.00     34.16 o 
   2   6  34        0.32       23.37     34.07 o 
   2   0  35        8.27       64.65     44.84 o 
   4   0  35       25.06       51.00     51.00 o 
   1   1  35        6.83        6.61     48.12 o 
   2   1  35        6.88       62.46     62.46 o 
   3   1  35       13.59       61.19     45.61 o 
   4   1  35       32.73       31.71     44.36 o 
   1   2  35       32.29        6.39     44.86 o 
   2   2  35        5.56       41.37     44.72 o 
   3   2  35      107.81        0.00     58.51 o 
   1   3  35       21.70       49.64     38.26 o 
   2   3  35       24.18       53.34     44.22 o 
   3   3  35        5.18        7.58     27.05 o 
   1   4  35       11.35       23.96     42.40 o 
   2   4  35        4.36       57.47     36.71 o 
   3   4  35       19.38       60.64     38.34 o 
   1   5  35       18.30       11.51     30.49 o 
   2   5  35        9.65       16.38     30.22 o 
   0   0  36       16.46       34.99     34.99 o 
   2   0  36        4.00       44.31     44.31 o 
   0   1  36       10.91       10.46     24.45 o 
   1   1  36        1.89       45.36     45.36 o 
   2   1  36       38.75       20.96     49.88 o 
   3   1  36       18.26       47.43     47.43 o 
   0   2  36        0.65       31.14     35.96 o 
   1   2  36        5.26       18.80     32.57 o 
   2   2  36        5.31        6.80     40.14 o 
   3   2  36        8.32       25.82     46.52 o 
   0   3  36        4.67       25.64     27.63 o 
   1   3  36       31.24        0.00     29.64 o 
   2   3  36        4.28       32.67     26.93 o 
   0   4  36       15.49       10.06     29.38 o 
   1   4  36        9.05       34.41     34.41 o 
   2   4  36       12.71       49.65     41.18 o 
   0   5  36       66.87       24.55     39.60 o 
   1   5  36       13.72       27.73     40.38 o 
   2   0  37       17.11       48.58     51.50 o 
   1   1  37       11.04       44.91     44.91 o 
   2   1  37        7.00       46.77     46.77 o 
   1   2  37       18.40       18.26     34.95 o 
   2   2  37       16.67       59.53     44.39 o 
   1   3  37       41.89       40.96     44.91 o 
   2   3  37       10.63       50.63     38.99 o 
   0   0  38       47.66       63.68     29.79 o 
   0   1  38        2.25       39.18     24.97 o 
   1   1  38        7.89       24.18     42.73 o 
   0   2  38       24.30       38.77     21.67 o 
   1   2  38        6.50        5.83     35.48 o 
                                                 
